# Supplementary material for: 2-[(E)-2-Hy­droxy-3-methoxy­benzyl­idene]-N-methyl­hydrazinecarbothio­amide
Source: Acta Crystallogr Sect E Struct Rep Online. 2012 Dec 8;69(Pt 1):o61. doi: 10.1107/S1600536812049847 (PMC3588310; doi:10.1107/S1600536812049847)
Supplement: Supplementary file 1 [file e-69-00o61-sup1.cif]

##############################################################################
#                                                                            #
# This CIF contains the data in a paper accepted for publication in          #
# Acta Crystallographica Section E. It conforms to the requirements of       #
# Notes for Authors for Acta Crystallographica Section E, and has been       #
# peer reviewed under the auspices of the IUCr Commission on Journals.       #
#                                                                            #
# Full details of the Crystallographic Information File format               #
# are given in the paper "The Crystallographic Information File (CIF):       #
# a New Standard Archive File for Crystallography" by S. R. Hall, F. H.      #
# Allen and I. D. Brown [Acta Cryst. (1991), A47, 655-685].                  #
#                                                                            #
# The current version of the core CIF dictionary is obtainable from          #
# ftp://ftp.iucr.org/pub/cif_core.dic.                                       #
#                                                                            #
# Software is freely available for graphical display of the structure(s)     #
# in this CIF. For information consult the CIF software page                 #
# http://www.iucr.org/resources/cif/software.                                #
#                                                                            #
# This file may be used for bona fide research purposes within the           #
# scientific community so long as proper attribution is given to the journal # 
# article from which it was obtained.                                        #
#                                                                            #
##############################################################################
data_I
_audit_creation_method     SHELXL-97
_chemical_name_systematic
;
2-[(<i>E</i>)-2-Hydroxy-3-methoxybenzylidene]-<i>N</i>-
methylhydrazinecarbothioamide
;
_chemical_name_common     ?
_chemical_formula_moiety     'C11 H15 N3 O2 S'
_chemical_formula_sum     'C11 H15 N3 O2 S'
_chemical_formula_iupac     'C11 H15 N3 O2 S'
_chemical_formula_weight     253.32
_chemical_melting_point     ?
_symmetry_cell_setting     monoclinic
_symmetry_space_group_name_H-M     'P 21/c'
_symmetry_space_group_name_Hall     '-P 2ybc'
loop_
    _symmetry_equiv_pos_site_id
    _symmetry_equiv_pos_as_xyz
    1 x,y,z
    2 -x,1/2+y,1/2-z
    3 -x,-y,-z
    4 x,1/2-y,1/2+z
_cell_length_a     13.251(6)
_cell_length_b     6.185(3)
_cell_length_c     16.380(8)
_cell_angle_alpha     90.00
_cell_angle_beta     113.153(7)
_cell_angle_gamma     90.00
_cell_volume     1234.4(11)
_cell_formula_units_Z     4
_cell_measurement_reflns_used     1499
_cell_measurement_theta_min     2.56
_cell_measurement_theta_max     25.57
_cell_measurement_temperature     293(2)
_exptl_crystal_description     'rectangular plate like'
_exptl_crystal_colour     'yellow'
_exptl_crystal_size_max     0.26
_exptl_crystal_size_mid     0.09
_exptl_crystal_size_min     0.05
_exptl_crystal_density_diffrn     1.363
_exptl_crystal_density_meas     ?
_exptl_crystal_density_method     'not measured'
_exptl_crystal_F_000     536
_exptl_absorpt_coefficient_mu     0.257
_exptl_absorpt_correction_type     multi-scan
_exptl_absorpt_process_details     '(SADABS; Bruker, 2006)'
_exptl_absorpt_correction_T_min     0.9363
_exptl_absorpt_correction_T_max     0.9873
_exptl_special_details     ?
_diffrn_ambient_temperature     293(2)
_diffrn_radiation_type     MoK\a
_diffrn_radiation_wavelength     0.71073
_diffrn_radiation_source     'fine-focus sealed tube'
_diffrn_radiation_monochromator     graphite
_diffrn_measurement_device_type     'Bruker APEXII CCD'
_diffrn_measurement_method     '\f and \w scans'
_diffrn_detector_area_resol_mean     0.3
_diffrn_reflns_number     7373
_diffrn_reflns_av_R_equivalents     0.0297
_diffrn_reflns_av_sigmaI/netI     0.0359
_diffrn_reflns_theta_min     1.67
_diffrn_reflns_theta_max     26.00
_diffrn_reflns_theta_full     26.00
_diffrn_measured_fraction_theta_max     0.998
_diffrn_measured_fraction_theta_full     0.998
_diffrn_reflns_limit_h_min     -16
_diffrn_reflns_limit_h_max     16
_diffrn_reflns_limit_k_min     -6
_diffrn_reflns_limit_k_max     7
_diffrn_reflns_limit_l_min     -20
_diffrn_reflns_limit_l_max     20
_diffrn_standards_number     ?
_diffrn_standards_interval_count     ?
_diffrn_standards_interval_time     ?
_diffrn_standards_decay_%     ?
_refine_special_details
;
Refinement of <i>F</i>^2^ against ALL reflections. The weighted <i>R</i>-factor
<i>wR</i> and goodness of fit <i>S</i> are based on <i>F</i>^2^, conventional
<i>R</i>-factors <i>R</i> are based on <i>F</i>, with <i>F</i> set to zero for
negative <i>F</i>^2^. The threshold expression of <i>F</i>^2^ >
2\s(<i>F</i>^2^) is used only for calculating <i>R</i>-factors(gt) <i>etc</i>.
and is not relevant to the choice of reflections for refinement.
<i>R</i>-factors based on <i>F</i>^2^ are statistically about twice as large
as those based on <i>F</i>, and <i>R</i>- factors based on ALL data will be
even larger.
;
_reflns_number_total     2433
_reflns_number_gt     1666
_reflns_threshold_expression     I>2\s(I)
_refine_ls_structure_factor_coef     Fsqd
_refine_ls_matrix_type     full
_refine_ls_R_factor_all     0.0949
_refine_ls_R_factor_gt     0.0641
_refine_ls_wR_factor_gt     0.1576
_refine_ls_wR_factor_ref     0.1796
_refine_ls_goodness_of_fit_ref     1.055
_refine_ls_restrained_S_all     1.060
_refine_ls_number_reflns     2433
_refine_ls_number_parameters     175
_refine_ls_number_restraints     4
_refine_ls_hydrogen_treatment     mixed
_refine_ls_weighting_scheme     calc
_refine_ls_weighting_details
         'calc w=1/[\s^2^(Fo^2^)+(0.0756P)^2^+1.2001P] where P=(Fo^2^+2Fc^2^)/3'
_atom_sites_solution_hydrogens     geom
_atom_sites_solution_primary     direct
_atom_sites_solution_secondary     difmap
_refine_ls_shift/su_max     0.000
_refine_ls_shift/su_mean     0.000
_refine_diff_density_max     0.462
_refine_diff_density_min     -0.370
_refine_ls_extinction_method     none
_refine_ls_extinction_coef     ?
loop_
    _atom_type_symbol
    _atom_type_description
    _atom_type_scat_dispersion_real
    _atom_type_scat_dispersion_imag
    _atom_type_scat_source
    'C' 'C' 0.0033 0.0016
                         'International Tables Vol C Tables 4.2.6.8 and 6.1.1.4'
    'H' 'H' 0.0000 0.0000
                         'International Tables Vol C Tables 4.2.6.8 and 6.1.1.4'
    'N' 'N' 0.0061 0.0033
                         'International Tables Vol C Tables 4.2.6.8 and 6.1.1.4'
    'O' 'O' 0.0106 0.0060
                         'International Tables Vol C Tables 4.2.6.8 and 6.1.1.4'
    'S' 'S' 0.1246 0.1234
                         'International Tables Vol C Tables 4.2.6.8 and 6.1.1.4'
_computing_data_collection     'APEX2 (Bruker, 2006)'
_computing_cell_refinement     'SAINT (Bruker, 2006)'
_computing_data_reduction     'SAINT (Bruker, 2006)'
_computing_structure_solution     'SHELXS97 (Sheldrick, 2008)'
_computing_structure_refinement     'SHELXL97 (Sheldrick, 2008)'
_computing_molecular_graphics     'ORTEP-3 (Farrugia, 2012)'
_computing_publication_material     'WinGX (Farrugia, 2012)'
loop_
    _atom_site_type_symbol
    _atom_site_label
    _atom_site_fract_x
    _atom_site_fract_y
    _atom_site_fract_z
    _atom_site_U_iso_or_equiv
    _atom_site_adp_type
    _atom_site_calc_flag
    _atom_site_refinement_flags
    _atom_site_occupancy
    _atom_site_symmetry_multiplicity
    _atom_site_disorder_assembly
    _atom_site_disorder_group
    S S1 0.87523(8) 0.71851(17) 0.56230(8) 0.0642(4) Uani d . 1 1 A .
    O O1 0.37812(19) 0.2015(4) 0.55013(16) 0.0483(6) Uani d . 1 1 . .
    O O2 0.28859(18) -0.1250(4) 0.60039(16) 0.0515(7) Uani d . 1 1 . .
    N N1 0.7027(2) 0.2534(4) 0.60644(18) 0.0419(7) Uani d . 1 1 . .
    N N2 0.7343(2) 0.4427(5) 0.5791(2) 0.0462(7) Uani d . 1 1 A .
    C C1 0.5554(2) 0.0466(5) 0.61505(19) 0.0355(7) Uani d . 1 1 . .
    C C2 0.4438(2) 0.0358(5) 0.59547(19) 0.0356(7) Uani d . 1 1 . .
    C C3 0.3996(3) -0.1393(5) 0.6244(2) 0.0393(7) Uani d . 1 1 . .
    C C4 0.4666(3) -0.3038(6) 0.6715(2) 0.0457(8) Uani d . 1 1 . .
    C C5 0.5792(3) -0.2945(6) 0.6909(2) 0.0473(8) Uani d . 1 1 . .
    C C6 0.6224(3) -0.1240(5) 0.6625(2) 0.0420(8) Uani d . 1 1 . .
    H H6 0.6972 -0.1211 0.6748 0.050 Uiso calc R 1 1 . .
    C C7 0.2363(3) -0.2905(7) 0.6292(3) 0.0617(11) Uani d . 1 1 . .
    H H7A 0.2530 -0.4284 0.6107 0.093 Uiso calc R 1 1 . .
    H H7B 0.1583 -0.2680 0.6036 0.093 Uiso calc R 1 1 . .
    H H7C 0.2621 -0.2871 0.6927 0.093 Uiso calc R 1 1 . .
    C C8 0.5999(3) 0.2336(5) 0.5868(2) 0.0386(7) Uani d . 1 1 . .
    C C9 0.8392(3) 0.4794(6) 0.5909(2) 0.0491(9) Uani d . 1 1 . .
    N N3 0.9010(4) 0.2968(11) 0.6089(5) 0.0524(17) Uiso d PD 0.574(9) 1 A 1
    H H3 0.8756 0.1678 0.5955 0.063 Uiso calc PR 0.574(9) 1 A 1
    C C10 1.0329(6) 0.3596(12) 0.6605(6) 0.076(3) Uiso d PD 0.574(9) 1 A 1
    H H10A 1.0552 0.4659 0.6273 0.092 Uiso calc PR 0.574(9) 1 A 1
    H H10B 1.0491 0.4138 0.7199 0.092 Uiso calc PR 0.574(9) 1 A 1
    C C11 1.0867(7) 0.1453(13) 0.6627(7) 0.079(3) Uiso d PD 0.574(9) 1 A 1
    H H11A 1.0750 0.0528 0.7052 0.119 Uiso calc PR 0.574(9) 1 A 1
    H H11B 1.1641 0.1661 0.6793 0.119 Uiso calc PR 0.574(9) 1 A 1
    H H11C 1.0556 0.0797 0.6050 0.119 Uiso calc PR 0.574(9) 1 A 1
    N N3A 0.9128(5) 0.3405(12) 0.6420(6) 0.043(2) Uiso d PD 0.426(9) 1 A 2
    H H3A 0.9109 0.2887 0.6901 0.051 Uiso calc PR 0.426(9) 1 A 2
    C C10A 1.0095(7) 0.2744(17) 0.6053(6) 0.065(3) Uiso d PD 0.426(9) 1 A 2
    H H10C 0.9888 0.1537 0.5641 0.078 Uiso calc PR 0.426(9) 1 A 2
    H H10D 1.0334 0.3959 0.5799 0.078 Uiso calc PR 0.426(9) 1 A 2
    C C11A 1.0909(11) 0.213(3) 0.6964(8) 0.111(5) Uiso d PD 0.426(9) 1 A 2
    H H11D 1.0844 0.3111 0.7395 0.167 Uiso calc PR 0.426(9) 1 A 2
    H H11E 1.1639 0.2207 0.6977 0.167 Uiso calc PR 0.426(9) 1 A 2
    H H11F 1.0763 0.0684 0.7100 0.167 Uiso calc PR 0.426(9) 1 A 2
    H H1 0.309(3) 0.176(6) 0.535(2) 0.055(11) Uiso d . 1 1 . .
    H H2 0.687(3) 0.534(6) 0.556(2) 0.048(11) Uiso d . 1 1 . .
    H H4 0.435(3) -0.420(6) 0.688(2) 0.050(10) Uiso d . 1 1 . .
    H H5 0.634(3) -0.414(6) 0.726(2) 0.060(10) Uiso d . 1 1 . .
    H H8 0.553(3) 0.336(5) 0.557(2) 0.040(9) Uiso d . 1 1 . .
loop_
    _atom_site_aniso_label
    _atom_site_aniso_U_11
    _atom_site_aniso_U_22
    _atom_site_aniso_U_33
    _atom_site_aniso_U_12
    _atom_site_aniso_U_13
    _atom_site_aniso_U_23
    S1 0.0450(6) 0.0550(6) 0.0933(8) -0.0108(4) 0.0280(5) 0.0119(5)
    O1 0.0348(13) 0.0452(14) 0.0638(16) 0.0000(11) 0.0181(12) 0.0143(12)
    O2 0.0413(13) 0.0519(15) 0.0639(15) -0.0080(11) 0.0236(12) 0.0098(12)
    N1 0.0391(15) 0.0401(15) 0.0505(16) -0.0012(12) 0.0217(13) 0.0044(13)
    N2 0.0349(15) 0.0393(16) 0.066(2) 0.0004(13) 0.0212(14) 0.0096(15)
    C1 0.0404(17) 0.0351(17) 0.0342(16) -0.0023(13) 0.0181(14) -0.0020(13)
    C2 0.0396(17) 0.0325(16) 0.0359(16) 0.0003(13) 0.0160(14) 0.0013(13)
    C3 0.0423(18) 0.0400(18) 0.0408(17) -0.0068(15) 0.0218(15) -0.0035(15)
    C4 0.057(2) 0.0352(18) 0.051(2) -0.0042(16) 0.0276(18) 0.0058(15)
    C5 0.053(2) 0.0410(19) 0.051(2) 0.0068(16) 0.0245(17) 0.0094(16)
    C6 0.0388(17) 0.0431(18) 0.0468(19) 0.0040(15) 0.0197(15) 0.0012(15)
    C7 0.055(2) 0.063(3) 0.075(3) -0.0192(19) 0.035(2) 0.004(2)
    C8 0.0355(17) 0.0373(17) 0.0426(18) -0.0004(15) 0.0151(14) 0.0042(15)
    C9 0.0367(18) 0.051(2) 0.059(2) -0.0024(16) 0.0194(16) 0.0060(17)
_geom_special_details
;
All s.u.'s (except the s.u. in the dihedral angle between two l.s. planes) are
estimated using the full covariance matrix. The cell s.u.'s are taken into
account individually in the estimation of s.u.'s in distances, angles and
torsion angles; correlations between s.u.'s in cell parameters are only used
when they are defined by crystal symmetry. An approximate (isotropic)
treatment of cell s.u.'s is used for estimating s.u.'s involving l.s. planes.
;
loop_
    _geom_bond_atom_site_label_1
    _geom_bond_atom_site_label_2
    _geom_bond_site_symmetry_2
    _geom_bond_distance
    _geom_bond_publ_flag
    S1 C9 . 1.676(4) ?
    O1 C2 . 1.360(4) ?
    O1 H1 . 0.87(4) ?
    O2 C3 . 1.367(4) ?
    O2 C7 . 1.416(4) ?
    N1 C8 . 1.277(4) ?
    N1 N2 . 1.376(4) ?
    N2 C9 . 1.346(4) ?
    N2 H2 . 0.82(3) ?
    C1 C2 . 1.387(4) ?
    C1 C6 . 1.401(4) ?
    C1 C8 . 1.454(4) ?
    C2 C3 . 1.399(4) ?
    C3 C4 . 1.371(5) ?
    C4 C5 . 1.399(5) ?
    C4 H4 . 0.93(4) ?
    C5 C6 . 1.366(5) ?
    C5 H5 . 1.04(4) ?
    C6 H6 . 0.9300 ?
    C7 H7A . 0.9600 ?
    C7 H7B . 0.9600 ?
    C7 H7C . 0.9600 ?
    C8 H8 . 0.89(3) ?
    C9 N3A . 1.322(8) ?
    C9 N3 . 1.358(7) ?
    N3 C10 . 1.661(8) ?
    N3 H3 . 0.8600 ?
    C10 C11 . 1.499(7) ?
    C10 H10A . 0.9700 ?
    C10 H10B . 0.9700 ?
    C11 H11A . 0.9600 ?
    C11 H11B . 0.9600 ?
    C11 H11C . 0.9600 ?
    N3A C10A . 1.667(8) ?
    N3A H3A . 0.8600 ?
    C10A C11A . 1.506(7) ?
    C10A H10C . 0.9700 ?
    C10A H10D . 0.9700 ?
    C11A H11D . 0.9600 ?
    C11A H11E . 0.9600 ?
    C11A H11F . 0.9600 ?
loop_
    _geom_angle_atom_site_label_1
    _geom_angle_atom_site_label_2
    _geom_angle_atom_site_label_3
    _geom_angle_site_symmetry_1
    _geom_angle_site_symmetry_3
    _geom_angle
    _geom_angle_publ_flag
    C2 O1 H1 . . 113(3) ?
    C3 O2 C7 . . 118.0(3) ?
    C8 N1 N2 . . 115.5(3) ?
    C9 N2 N1 . . 121.7(3) ?
    C9 N2 H2 . . 120(2) ?
    N1 N2 H2 . . 118(2) ?
    C2 C1 C6 . . 118.5(3) ?
    C2 C1 C8 . . 119.6(3) ?
    C6 C1 C8 . . 121.9(3) ?
    O1 C2 C1 . . 119.0(3) ?
    O1 C2 C3 . . 120.3(3) ?
    C1 C2 C3 . . 120.6(3) ?
    O2 C3 C4 . . 126.5(3) ?
    O2 C3 C2 . . 113.5(3) ?
    C4 C3 C2 . . 120.0(3) ?
    C3 C4 C5 . . 119.6(3) ?
    C3 C4 H4 . . 118(2) ?
    C5 C4 H4 . . 122(2) ?
    C6 C5 C4 . . 120.4(3) ?
    C6 C5 H5 . . 116(2) ?
    C4 C5 H5 . . 123(2) ?
    C5 C6 C1 . . 120.7(3) ?
    C5 C6 H6 . . 119.6 ?
    C1 C6 H6 . . 119.6 ?
    O2 C7 H7A . . 109.5 ?
    O2 C7 H7B . . 109.5 ?
    H7A C7 H7B . . 109.5 ?
    O2 C7 H7C . . 109.5 ?
    H7A C7 H7C . . 109.5 ?
    H7B C7 H7C . . 109.5 ?
    N1 C8 C1 . . 121.5(3) ?
    N1 C8 H8 . . 121(2) ?
    C1 C8 H8 . . 118(2) ?
    N3A C9 N2 . . 116.4(4) ?
    N2 C9 N3 . . 113.1(4) ?
    N3A C9 S1 . . 122.0(4) ?
    N2 C9 S1 . . 120.0(3) ?
    N3 C9 S1 . . 125.5(3) ?
    C9 N3 C10 . . 109.9(5) ?
    C9 N3 H3 . . 125.1 ?
    C10 N3 H3 . . 125.1 ?
    C11 C10 N3 . . 101.6(6) ?
    C11 C10 H10A . . 111.4 ?
    N3 C10 H10A . . 111.4 ?
    C11 C10 H10B . . 111.4 ?
    N3 C10 H10B . . 111.4 ?
    H10A C10 H10B . . 109.3 ?
    C9 N3A C10A . . 114.2(6) ?
    C9 N3A H3A . . 122.9 ?
    C10A N3A H3A . . 122.9 ?
    C11A C10A N3A . . 93.3(9) ?
    C11A C10A H10C . . 113.1 ?
    N3A C10A H10C . . 113.1 ?
    C11A C10A H10D . . 113.1 ?
    N3A C10A H10D . . 113.1 ?
    H10C C10A H10D . . 110.4 ?
    C10A C11A H11D . . 109.5 ?
    C10A C11A H11E . . 109.5 ?
    H11D C11A H11E . . 109.5 ?
    C10A C11A H11F . . 109.5 ?
    H11D C11A H11F . . 109.5 ?
    H11E C11A H11F . . 109.5 ?
loop_
    _geom_torsion_atom_site_label_1
    _geom_torsion_atom_site_label_2
    _geom_torsion_atom_site_label_3
    _geom_torsion_atom_site_label_4
    _geom_torsion_site_symmetry_1
    _geom_torsion_site_symmetry_2
    _geom_torsion_site_symmetry_3
    _geom_torsion_site_symmetry_4
    _geom_torsion
    _geom_torsion_publ_flag
    C8 N1 N2 C9 . . . . -176.1(3) ?
    C6 C1 C2 O1 . . . . 179.4(3) ?
    C8 C1 C2 O1 . . . . -0.1(4) ?
    C6 C1 C2 C3 . . . . 1.5(4) ?
    C8 C1 C2 C3 . . . . -178.0(3) ?
    C7 O2 C3 C4 . . . . 2.6(5) ?
    C7 O2 C3 C2 . . . . -177.8(3) ?
    O1 C2 C3 O2 . . . . 1.6(4) ?
    C1 C2 C3 O2 . . . . 179.5(3) ?
    O1 C2 C3 C4 . . . . -178.8(3) ?
    C1 C2 C3 C4 . . . . -0.9(5) ?
    O2 C3 C4 C5 . . . . -180.0(3) ?
    C2 C3 C4 C5 . . . . 0.5(5) ?
    C3 C4 C5 C6 . . . . -0.7(5) ?
    C4 C5 C6 C1 . . . . 1.3(5) ?
    C2 C1 C6 C5 . . . . -1.7(5) ?
    C8 C1 C6 C5 . . . . 177.8(3) ?
    N2 N1 C8 C1 . . . . -177.1(3) ?
    C2 C1 C8 N1 . . . . 177.3(3) ?
    C6 C1 C8 N1 . . . . -2.2(5) ?
    N1 N2 C9 N3A . . . . -10.2(6) ?
    N1 N2 C9 N3 . . . . 16.6(6) ?
    N1 N2 C9 S1 . . . . -176.2(3) ?
    N3A C9 N3 C10 . . . . -54.4(10) ?
    N2 C9 N3 C10 . . . . -157.7(5) ?
    S1 C9 N3 C10 . . . . 35.9(8) ?
    C9 N3 C10 C11 . . . . -172.4(6) ?
    N2 C9 N3A C10A . . . . 139.6(6) ?
    N3 C9 N3A C10A . . . . 51.5(9) ?
    S1 C9 N3A C10A . . . . -54.8(9) ?
    C9 N3A C10A C11A . . . . 155.8(9) ?
loop_
    _geom_hbond_atom_site_label_D
    _geom_hbond_atom_site_label_H
    _geom_hbond_atom_site_label_A
    _geom_hbond_site_symmetry_A
    _geom_hbond_distance_DH
    _geom_hbond_distance_HA
    _geom_hbond_distance_DA
    _geom_hbond_angle_DHA
    O1 H1 S1 3_666 0.87(4) 2.42(4) 3.169(3) 145(3)
    N2 H2 O1 3_666 0.82(3) 2.29(4) 3.010(4) 147(3)
_iucr_refine_instructions_details
;
TITL clr_m in P2(1)/c
CELL 0.71073  13.2514   6.1849  16.3802  90.000 113.153  90.000
ZERR    4.00   0.0064   0.0031   0.0083   0.000   0.007   0.000
LATT  1
SYMM -X, 0.5+Y, 0.5-Z
SFAC  C    H    N    O    S
UNIT  44   60   12   8    4
MERG   2
FMAP   2
PLAN   10
bond $h
ACTA
CONF
eqiv $1 -x+1, 1-y, 1-z
htab o1 s1_$1
htab n2 o1_$1
size  0.26 0.09 0.05
L.S.  8
omit -4 52
dfix 1.54 0.01 c10 c11 c10a c11a
sadi 0.01 n3 c10 n3a c10a
sadi 0.01 c10 c11 c10a c11a
WGHT      0.0756      1.2001
FVAR       0.51912   0.57433
S1    5    0.875227    0.718512    0.562301    11.00000    0.04498    0.05497 =
         0.09330    0.01190    0.02804   -0.01082
O1    4    0.378122    0.201470    0.550132    11.00000    0.03482    0.04519 =
         0.06376    0.01429    0.01808    0.00003
O2    4    0.288588   -0.125041    0.600394    11.00000    0.04127    0.05194 =
         0.06393    0.00975    0.02363   -0.00802
N1    3    0.702725    0.253432    0.606441    11.00000    0.03910    0.04011 =
         0.05046    0.00444    0.02171   -0.00115
N2    3    0.734301    0.442735    0.579092    11.00000    0.03492    0.03927 =
         0.06578    0.00961    0.02120    0.00041
C1    1    0.555402    0.046647    0.615046    11.00000    0.04038    0.03513 =
         0.03422   -0.00196    0.01806   -0.00225
C2    1    0.443755    0.035811    0.595472    11.00000    0.03956    0.03248 =
         0.03588    0.00129    0.01598    0.00032
C3    1    0.399554   -0.139273    0.624386    11.00000    0.04232    0.03998 =
         0.04082   -0.00353    0.02181   -0.00682
C4    1    0.466561   -0.303755    0.671490    11.00000    0.05657    0.03516 =
         0.05125    0.00578    0.02755   -0.00417
C5    1    0.579180   -0.294543    0.690928    11.00000    0.05334    0.04100 =
         0.05121    0.00936    0.02448    0.00680
C6    1    0.622416   -0.124005    0.662513    11.00000    0.03884    0.04306 =
         0.04682    0.00121    0.01968    0.00403
AFIX  43
H6    2    0.697155   -0.121144    0.674811    11.00000   -1.20000
AFIX   0
C7    1    0.236291   -0.290463    0.629161    11.00000    0.05519    0.06325 =
         0.07509    0.00444    0.03464   -0.01920
AFIX 137
H7A   2    0.253044   -0.428429    0.610703    11.00000   -1.50000
H7B   2    0.158337   -0.268007    0.603552    11.00000   -1.50000
H7C   2    0.262045   -0.287082    0.692726    11.00000   -1.50000
AFIX   0
C8    1    0.599908    0.233607    0.586807    11.00000    0.03545    0.03732 =
         0.04264    0.00426    0.01509   -0.00035
C9    1    0.839220    0.479401    0.590869    11.00000    0.03671    0.05145 =
         0.05948    0.00599    0.01935   -0.00238
PART    1
N3    3    0.901009    0.296780    0.608856    21.00000    0.05237
AFIX  43
H3    2    0.875628    0.167785    0.595512    21.00000   -1.20000
AFIX   0
C10   1    1.032884    0.359556    0.660457    21.00000    0.07647
AFIX  23
H10A  2    1.055251    0.465872    0.627342    21.00000   -1.20000
H10B  2    1.049141    0.413792    0.719861    21.00000   -1.20000
AFIX   0
C11   1    1.086734    0.145306    0.662673    21.00000    0.07908
AFIX 137
H11A  2    1.075034    0.052797    0.705200    21.00000   -1.50000
H11B  2    1.164070    0.166127    0.679278    21.00000   -1.50000
H11C  2    1.055591    0.079755    0.604959    21.00000   -1.50000
AFIX   0
PART    2
N3A   3    0.912781    0.340511    0.642014   -21.00000    0.04261
AFIX  43
H3A   2    0.910894    0.288726    0.690119   -21.00000   -1.20000
AFIX   0
C10A  1    1.009484    0.274365    0.605287   -21.00000    0.06479
AFIX  23
H10C  2    0.988741    0.153725    0.564138   -21.00000   -1.20000
H10D  2    1.033416    0.395827    0.579937   -21.00000   -1.20000
AFIX   0
C11A  1    1.090901    0.213062    0.696362   -21.00000    0.11104
AFIX 137
H11D  2    1.084414    0.311090    0.739482   -21.00000   -1.50000
H11E  2    1.163895    0.220622    0.697700   -21.00000   -1.50000
H11F  2    1.076298    0.068393    0.709965   -21.00000   -1.50000
AFIX   0
PART    0
H1    2    0.308931    0.176112    0.535071    11.00000    0.05504
H2    2    0.687160    0.534356    0.555700    11.00000    0.04840
H4    2    0.434774   -0.420283    0.688315    11.00000    0.05029
H5    2    0.634486   -0.414110    0.726266    11.00000    0.06056
H8    2    0.553138    0.336257    0.556866    11.00000    0.03966
HKLF 4
END
;
data_global
_journal_date_recd_electronic     2012-08-30
_journal_date_accepted     2012-12-05
_journal_name_full     'Acta Crystallographica, Section E'
_journal_year     2013
_journal_volume     69
_journal_issue      1
_journal_page_first     o61
_journal_page_last     o61
_journal_paper_category     QO
_journal_paper_doi     10.1107/S1600536812049847
_journal_coeditor_code     GW2126
_publ_contact_author_name     'Murali Krishna Panchangam'
_publ_contact_author_address
;
Department of Chemistry
M. S. Ramaiah  Institute of Technology
Bangalore 560 054
India
;
_publ_contact_author_email     muralikp21@gmail.com
_publ_contact_author_fax     +91-80-23603124
_publ_contact_author_phone        .91E-306
_publ_section_title
;\
2-[(<i>E</i>)-2-Hydroxy-3-methoxybenzylidene]-<i>N</i>-\
methylhydrazinecarbothioamide
;
loop_
    _publ_author_name
    _publ_author_address
    'B. S. Shankara'
;
Department of Chemistry,
Sri Krishna Institute of Technology,
Bangalore 560 090, India
;
    'N. Shashidhar'
;
Department of Chemistry,
S. D. M. College of Engineering and Technology,
Dharwad 580 002, India
;
    'Yogesh Prakash Patil'
;
Department of Inorganic and Physical Chemistry,
Indian Institute of Science,
Bangalore 560 012, India
;
    'P. Murali Krishna'
;
Department of Chemistry,
M. S. Ramaiah Institute of Technology,
Bangalore 560 054,
Karnataka
India
;
    'Munirathinam Nethaji'
;
Department of Inorganic and Physical Chemistry,
Indian Institute of Science,
Bangalore 560 012, India
;
