# Supplementary material for: 2-[(E)-2-Hy­droxy-3-methoxy­benzyl­idene]-N-methyl­hydrazinecarbothio­amide
Source: Acta Crystallogr Sect E Struct Rep Online. 2012 Dec 8;69(Pt 1):o61. doi: 10.1107/S1600536812049847 (PMC3588310; doi:10.1107/S1600536812049847)
Supplement: Supplementary file 2 [file e-69-00o61-Isup2.hkl]

#
# h,k,l, Fc-squared, Fo-squared, sigma(Fo-squared) and status flag
#
data_I
_shelx_title ' clr_m in P2(1)/c'
_shelx_refln_list_code          4
_shelx_F_calc_maximum      187.76
_exptl_crystal_F_000       536.00
_reflns_d_resolution_high  0.8107
 
loop_
 _symmetry_equiv_pos_as_xyz
 'x, y, z'
 '-x, y+1/2, -z+1/2'
 '-x, -y, -z'
 'x, -y-1/2, z-1/2'
 
_cell_length_a    13.2514
_cell_length_b     6.1849
_cell_length_c    16.3802
_cell_angle_alpha  90.000
_cell_angle_beta  113.153
_cell_angle_gamma  90.000
 
_shelx_F_squared_multiplier     1.000
 
loop_
 _refln_index_h
 _refln_index_k
 _refln_index_l
 _refln_F_squared_calc
 _refln_F_squared_meas
 _refln_F_squared_sigma
 _refln_observed_status
   1   0   0     2580.66     2696.35     32.58 o
   2   0   0      149.01       56.29      5.83 o
   3   0   0       40.36       42.41      2.27 o
   4   0   0     4407.49     4175.36     32.13 o
   5   0   0      597.10      502.08      8.11 o
   6   0   0     3413.22     3883.57     33.37 o
   7   0   0     3219.83     3356.45     30.85 o
   8   0   0      666.83      584.83     10.93 o
   9   0   0       28.68       29.03      5.45 o
  10   0   0       85.81      120.59      9.10 o
  11   0   0       17.40       35.83      6.55 o
  12   0   0      388.66      284.93     13.87 o
  13   0   0       24.55       34.38      7.98 o
  14   0   0        5.59        5.40      7.02 o
  15   0   0        0.11        2.71     11.61 o
   1   1   0      492.36      496.65      4.73 o
   2   1   0     2700.80     2768.48     22.30 o
   3   1   0     6991.87     7319.03     93.77 o
   4   1   0       13.24        2.02      1.11 o
   5   1   0     3597.27     3348.56     20.55 o
   6   1   0      350.90      502.37      6.46 o
   7   1   0      322.94      266.43      4.94 o
   8   1   0       17.95       18.99      1.97 o
   9   1   0      642.88      593.92     11.86 o
  10   1   0      324.35      312.74      9.29 o
  11   1   0       24.52       33.60      4.45 o
  12   1   0       41.71       49.98      5.59 o
  13   1   0      132.59       94.38      7.97 o
  14   1   0       31.45       26.85      6.64 o
   0   2   0    11072.78    11553.71    138.59 o
   1   2   0      273.45      312.51      6.67 o
   2   2   0       44.86       55.64      2.20 o
   3   2   0       54.17       66.09      2.46 o
   4   2   0     2816.74     2653.73     31.79 o
   5   2   0      189.39      177.94      4.41 o
   6   2   0      183.32      182.02      4.71 o
   7   2   0       14.73        8.75      2.11 o
   8   2   0      933.53      945.45     12.76 o
   9   2   0       46.42       62.60      4.36 o
  10   2   0      572.31      614.16     13.35 o
  11   2   0      303.04      279.56      9.75 o
  12   2   0      174.50      144.66      7.81 o
  13   2   0        1.27       -0.72      4.72 o
  14   2   0        5.38        4.41      5.85 o
   1   3   0      418.39      384.64     10.32 o
   2   3   0      391.49      375.15      6.15 o
   3   3   0       80.75       85.38      3.16 o
   4   3   0       39.33       45.44      3.10 o
   5   3   0      149.23      123.66      8.02 o
   6   3   0      473.46      458.81      8.12 o
   7   3   0      256.08      259.65      6.34 o
   8   3   0      146.80      146.09      6.49 o
   9   3   0      161.03      154.17      6.18 o
  10   3   0       31.04       30.50      4.64 o
  11   3   0        0.04        0.77      4.18 o
  12   3   0       36.10       32.29      6.10 o
  13   3   0       33.43       43.93      8.68 o
   0   4   0      790.60      706.77     23.86 o
   1   4   0       13.55        9.76      2.86 o
   2   4   0        0.12       -0.22      1.80 o
   3   4   0      562.52      600.69     18.26 o
   4   4   0      144.74      126.82      6.19 o
   5   4   0        6.00        7.98      2.91 o
   6   4   0        7.09        5.96      2.69 o
   7   4   0      279.93      295.97     12.87 o
   8   4   0       11.84       15.63      5.62 o
   9   4   0      113.64      126.84      8.42 o
  10   4   0       26.98       23.77      6.24 o
  11   4   0       48.07       45.11      8.24 o
  12   4   0        5.61        0.32      8.57 o
   1   5   0       24.03       33.79      5.74 o
   2   5   0       91.98       83.24      7.77 o
   3   5   0      109.75      112.95      8.63 o
   4   5   0        5.78        8.81      4.32 o
   5   5   0       47.79       55.34      8.31 o
   6   5   0       39.83       51.78      5.66 o
   7   5   0        3.17        9.08      3.40 o
   8   5   0        5.98       18.68      5.45 o
   9   5   0        2.36        0.82      8.02 o
  10   5   0       42.18       51.65     12.91 o
  11   5   0        2.11       -8.76      7.35 o
   0   6   0       14.38       11.73      6.75 o
   1   6   0        0.13        3.38      3.33 o
   2   6   0       57.58       54.54      7.22 o
   3   6   0        9.27        4.99      5.10 o
   4   6   0        0.79       -0.26      3.63 o
   5   6   0        5.19        5.52      3.78 o
   6   6   0        0.14        0.14      4.94 o
   7   6   0       38.14       32.65      8.87 o
   8   6   0       10.69        1.74      6.23 o
   9   6   0        1.06       -4.86      5.23 o
   1   7   0        0.55        0.10      4.62 o
   2   7   0       52.26       59.12      9.33 o
   3   7   0        0.33        1.87      3.99 o
   4   7   0        5.83       -0.10      6.14 o
   5   7   0        1.54        6.21      4.27 o
 -15   1   1        0.09        3.99      8.75 o
 -14   1   1        1.17        8.05      4.34 o
 -13   1   1       46.78       49.16      5.70 o
 -12   1   1       52.41       56.02      5.65 o
 -11   1   1        1.65        1.79      2.67 o
 -10   1   1        1.51        0.71      2.43 o
  -9   1   1       41.04       68.48      4.86 o
  -8   1   1       14.96       30.21      2.69 o
  -7   1   1       92.45       90.81      3.03 o
  -6   1   1      589.47      617.21      7.24 o
  -5   1   1      143.46      155.68      3.30 o
  -4   1   1        7.94        6.06      1.03 o
  -3   1   1      577.57      530.63      6.30 o
  -2   1   1     2376.76     2183.46     13.97 o
  -1   1   1      940.31     1027.98      8.64 o
   0   1   1       27.05       29.05      1.67 o
   1   1   1     9509.86     9895.67     51.57 o
   2   1   1      225.78      186.18      8.00 o
   3   1   1      378.52      361.90     10.32 o
   4   1   1      342.15      319.42      6.39 o
   5   1   1      274.31      274.11      5.16 o
   6   1   1       38.79       33.14      2.16 o
   7   1   1       69.07       76.24      3.39 o
   8   1   1      377.88      374.51      6.58 o
   9   1   1       82.65      103.67      4.73 o
  10   1   1       52.78       76.14      5.82 o
  11   1   1       21.80       40.09      4.91 o
  12   1   1       92.19       72.02     12.12 o
  13   1   1        9.69       11.43      5.47 o
  14   1   1       11.96       26.91      9.54 o
 -14   2   1       45.21       48.66      7.68 o
 -13   2   1       20.55       11.66      4.25 o
 -12   2   1        0.82        0.18      3.58 o
 -11   2   1       40.56       65.11      5.90 o
 -10   2   1       35.45       58.04      5.17 o
  -9   2   1       98.33      115.61      5.06 o
  -8   2   1       70.44       84.60      4.26 o
  -7   2   1        8.20        7.76      1.53 o
  -6   2   1      364.56      387.91      7.20 o
  -5   2   1       18.44       23.00      1.87 o
  -4   2   1       12.58       19.09      2.02 o
  -3   2   1     1148.51     1136.36     13.30 o
  -2   2   1      642.04      657.90      6.90 o
  -1   2   1      353.00      310.30      5.17 o
   0   2   1       38.30       43.46      3.39 o
   1   2   1       17.87       34.92      2.49 o
   2   2   1      203.80      196.40      3.87 o
   3   2   1     1159.14     1385.92     12.48 o
   4   2   1        6.82        2.27      1.28 o
   5   2   1       11.08       13.30      1.80 o
   6   2   1      168.56      155.03      4.61 o
   7   2   1       17.93       25.52      2.77 o
   8   2   1      220.63      265.85      6.62 o
   9   2   1      460.66      384.87      8.61 o
  10   2   1      406.22      473.33     11.69 o
  11   2   1       76.10       77.08      7.77 o
  12   2   1        2.73        4.29      4.71 o
  13   2   1        0.50       -3.33      4.87 o
  14   2   1       26.73       46.87      7.75 o
 -14   3   1        2.02       -3.42      7.12 o
 -13   3   1       30.24       37.85      8.80 o
 -12   3   1       28.73       34.95      5.10 o
 -11   3   1       29.21       25.68      4.32 o
 -10   3   1      118.04       85.70      6.16 o
  -9   3   1     1972.81     2105.13     29.67 o
  -8   3   1        5.21        2.11      2.26 o
  -7   3   1      322.46      323.91      6.76 o
  -6   3   1        0.16        1.57      1.25 o
  -5   3   1      191.87      183.72      6.04 o
  -4   3   1       14.10        2.46      1.18 o
  -3   3   1     2710.37     2798.98     20.71 o
  -2   3   1      620.15      710.70      9.71 o
  -1   3   1      110.35      116.80      4.24 o
   0   3   1        0.16        1.64      1.21 o
   1   3   1      619.52      557.92      9.45 o
   2   3   1     1014.81     1015.48     13.95 o
   3   3   1       98.12      100.57      3.50 o
   4   3   1      207.07      250.83      5.51 o
   5   3   1      375.79      394.42     10.48 o
   6   3   1      185.99      177.99      5.97 o
   7   3   1       52.04       57.13      3.76 o
   8   3   1        5.38       14.02      3.09 o
   9   3   1      197.11      171.85      6.49 o
  10   3   1        0.42        8.88      4.42 o
  11   3   1        1.64        4.60      4.41 o
  12   3   1        0.11       11.69      4.56 o
  13   3   1       50.81       50.77      7.36 o
 -13   4   1        4.85        5.57     12.43 o
 -12   4   1        7.33       33.51     13.06 o
 -11   4   1        3.21       15.51      5.70 o
 -10   4   1       78.99       91.79      9.34 o
  -9   4   1        1.43       -1.40      5.12 o
  -8   4   1      428.90      472.75     16.56 o
  -7   4   1       24.67       33.09      4.11 o
  -6   4   1      338.04      341.09     10.11 o
  -5   4   1       27.53       33.64      4.10 o
  -4   4   1        7.53       12.41      2.65 o
  -3   4   1       27.66       37.17      4.90 o
  -2   4   1       65.31       71.76      6.15 o
  -1   4   1       26.74       34.43     11.04 o
   0   4   1      257.93      242.28     12.49 o
   1   4   1      117.81      134.10      7.31 o
   2   4   1      517.93      554.52     14.81 o
   3   4   1       27.67       44.40      3.92 o
   4   4   1        0.70        0.11      1.66 o
   5   4   1        6.02        4.39      1.90 o
   6   4   1      142.07      139.54      6.16 o
   7   4   1       55.68       61.17      6.19 o
   8   4   1        0.01       -3.25      3.76 o
   9   4   1       26.95       38.57      5.78 o
  10   4   1       91.68      126.13     16.51 o
  11   4   1        6.86       28.09     10.09 o
  12   4   1        8.93        5.94      9.46 o
 -11   5   1        7.43       17.96      9.31 o
 -10   5   1        3.32       -0.59      7.76 o
  -9   5   1       71.91       64.03     10.97 o
  -8   5   1       20.53       19.06      6.49 o
  -7   5   1      181.29      184.74     12.34 o
  -6   5   1        0.01       -2.98      4.01 o
  -5   5   1       31.27       29.50     10.74 o
  -4   5   1       23.19       15.16      4.41 o
  -3   5   1      708.15      653.56     18.15 o
  -2   5   1       56.00       49.98      6.53 o
  -1   5   1       90.49       87.36      7.85 o
   0   5   1      353.70      327.77     13.21 o
   1   5   1      361.16      306.80     14.60 o
   2   5   1        2.03       -0.83      2.74 o
   3   5   1        1.91       -0.54      2.71 o
   4   5   1       34.46       45.86      6.10 o
   5   5   1      466.76      419.77     14.47 o
   6   5   1        0.11        6.31      3.72 o
   7   5   1        8.54       11.94      6.40 o
   8   5   1       42.52       41.93     10.65 o
   9   5   1       17.85       11.02      9.83 o
  10   5   1       18.28        2.67      8.61 o
  11   5   1        7.21       -5.31      9.54 o
  -9   6   1        6.61        6.73     12.51 o
  -8   6   1        3.54        6.35      6.79 o
  -7   6   1        0.99       -1.04      5.45 o
  -6   6   1      111.95      102.41     13.38 o
  -5   6   1        9.66       12.01      4.46 o
  -4   6   1       43.51       37.85      6.36 o
  -3   6   1       63.76       82.12      8.63 o
  -2   6   1      303.32      316.21     13.82 o
  -1   6   1      325.06      338.59     14.50 o
   0   6   1      440.89      455.15     16.50 o
   1   6   1       75.41       67.02      8.05 o
   2   6   1       12.33        7.57      4.11 o
   3   6   1      109.43      119.52      9.88 o
   4   6   1       17.36       12.29      4.45 o
   5   6   1      125.75      133.14     29.98 o
   6   6   1        5.76        5.38      4.47 o
   7   6   1       47.55       54.44     10.72 o
   8   6   1       10.90       13.54      6.94 o
  -6   7   1        7.93       -2.56      5.19 o
  -5   7   1       11.84       15.21      5.55 o
  -4   7   1       11.75        7.21      8.14 o
  -3   7   1       17.20       19.46      5.76 o
  -2   7   1       20.56       26.35      6.12 o
  -1   7   1        9.52       14.54      5.06 o
   0   7   1       91.11       75.18     13.45 o
   1   7   1       22.98       22.68      6.14 o
   2   7   1        1.45        8.29      4.38 o
   3   7   1        1.47       -1.28      3.92 o
   4   7   1        0.82       -2.28      3.98 o
   5   7   1       85.16      101.15     10.25 o
 -15   0   2       47.01       75.44     21.58 o
 -14   0   2       33.66       70.36      9.62 o
 -13   0   2        0.11        1.31      5.18 o
 -12   0   2      358.10      378.80     20.58 o
 -11   0   2       12.08       20.72      6.14 o
 -10   0   2       79.01       95.91      8.96 o
  -9   0   2        0.10        2.95      2.80 o
  -8   0   2      327.67      369.91     11.98 o
  -7   0   2     2789.68     3044.92     37.79 o
  -6   0   2     2401.21     2668.39     31.97 o
  -5   0   2     1189.09     1266.73     18.43 o
  -4   0   2      977.55      803.64     12.90 o
  -3   0   2     1678.91     1561.31     18.31 o
  -2   0   2     6979.32     7054.31     68.65 o
  -1   0   2     1037.24     1044.92     11.39 o
   0   0   2     4023.25     4716.77     71.15 o
   1   0   2     2217.92     2534.45     25.38 o
   2   0   2       14.21       14.47      1.58 o
   3   0   2      722.43      650.13      8.81 o
   4   0   2      805.76      847.71     14.19 o
   5   0   2     2595.49     2652.18     31.74 o
   6   0   2      935.67      966.15     13.94 o
   7   0   2       16.89       15.98      2.85 o
   8   0   2      780.47      729.01     13.34 o
   9   0   2        5.62        1.92      6.96 o
  10   0   2       70.07       74.84      7.99 o
  11   0   2        4.93        9.73      6.46 o
  12   0   2       48.93       76.29     14.69 o
  13   0   2       11.51       31.65     11.13 o
  14   0   2       21.93       14.10     11.24 o
 -15   1   2        2.93       11.36      4.85 o
 -14   1   2        7.86       18.97      6.79 o
 -13   1   2      189.35      220.14      9.83 o
 -12   1   2      128.09      176.56      8.68 o
 -11   1   2       27.27       42.84      4.70 o
 -10   1   2        2.40        5.27      2.71 o
  -9   1   2     1174.34     1042.35     15.53 o
  -8   1   2       63.63       54.93      3.22 o
  -7   1   2       15.80       24.10      2.26 o
  -6   1   2      135.45      105.45      3.41 o
  -5   1   2      855.12      760.62      9.34 o
  -4   1   2      108.91      113.99      2.66 o
  -3   1   2     1145.30     1083.56      9.70 o
  -2   1   2        4.99        0.36      0.75 o
  -1   1   2      749.06      685.95     10.08 o
   0   1   2       22.68       24.86      1.77 o
   1   1   2     1034.00     1164.74      9.30 o
   2   1   2     2565.84     2642.33     19.43 o
   3   1   2     3020.69     3123.48     21.10 o
   4   1   2        5.46       13.45      1.63 o
   5   1   2      516.36      569.44      7.14 o
   6   1   2      127.83      120.53      4.01 o
   7   1   2      377.28      370.80      6.91 o
   8   1   2      622.40      619.12      8.91 o
   9   1   2       90.44      131.42      7.41 o
  10   1   2      134.78      187.89      7.88 o
  11   1   2      361.83      388.40     13.65 o
  12   1   2       36.06       50.36      6.83 o
  13   1   2        0.08        2.80      6.63 o
  14   1   2        7.71       13.65      8.10 o
 -15   2   2       16.22       26.86      7.85 o
 -14   2   2       51.77       60.40      6.62 o
 -13   2   2       31.22       38.93      5.15 o
 -12   2   2      176.86      186.70      8.72 o
 -11   2   2      490.80      504.28     12.16 o
 -10   2   2      109.70      130.80      6.81 o
  -9   2   2      317.57      292.12      7.24 o
  -8   2   2      363.35      380.21      7.72 o
  -7   2   2      265.74      243.21      5.20 o
  -6   2   2     1234.34     1183.25     13.25 o
  -5   2   2       98.13      110.62      3.87 o
  -4   2   2     3547.52     3802.49     25.12 o
  -3   2   2      929.92      755.60      8.99 o
  -2   2   2      225.55      208.47      4.65 o
  -1   2   2      135.28      138.85      3.72 o
   0   2   2      243.12      259.81      5.66 o
   1   2   2      388.18      398.54      7.29 o
   2   2   2       59.55       54.08      2.35 o
   3   2   2     1504.09     1471.85     14.96 o
   4   2   2      388.52      384.90      7.38 o
   5   2   2      234.04      222.56      6.12 o
   6   2   2      360.81      367.00      6.46 o
   7   2   2      116.99      126.02      4.41 o
   8   2   2      491.75      485.19      8.35 o
   9   2   2       92.09       91.35      7.35 o
  10   2   2      433.55      457.88     14.49 o
  11   2   2       11.47       20.12      6.55 o
  12   2   2      104.11      114.79      9.15 o
  13   2   2       21.00       32.46      7.01 o
 -14   3   2        3.54       18.32      6.33 o
 -13   3   2      189.85      213.91     10.05 o
 -12   3   2        2.91        2.17      3.56 o
 -11   3   2       12.08       15.32      3.99 o
 -10   3   2      646.40      674.42     13.76 o
  -9   3   2     1673.83     1630.68     21.68 o
  -8   3   2       17.03       16.01      2.93 o
  -7   3   2        3.66        3.76      1.69 o
  -6   3   2      180.97      153.85      4.08 o
  -5   3   2      340.52      283.58      5.76 o
  -4   3   2      189.62      213.49      4.79 o
  -3   3   2     2234.14     2444.86     21.67 o
  -2   3   2      759.47      839.57     11.18 o
  -1   3   2     1785.56     1692.76     18.70 o
   0   3   2       35.55       25.93      2.80 o
   1   3   2       26.59       44.54      3.45 o
   2   3   2        0.15        3.71      1.60 o
   3   3   2     2366.00     2419.71     22.72 o
   4   3   2        1.93       11.41      1.81 o
   5   3   2       21.86       24.48      2.47 o
   6   3   2       18.44       17.37      2.52 o
   7   3   2      240.39      254.61      9.03 o
   8   3   2        2.13        1.45      2.72 o
   9   3   2       20.97       21.45      4.21 o
  10   3   2      328.50      365.80     13.15 o
  11   3   2       39.75       52.55      7.05 o
  12   3   2        0.01        3.77      6.11 o
  13   3   2        3.29       -0.64      5.30 o
 -13   4   2        2.32       23.15     10.80 o
 -12   4   2        0.41       -5.32      7.12 o
 -11   4   2       96.30      110.96      9.35 o
 -10   4   2       26.37       34.03     10.72 o
  -9   4   2       48.73       44.33      5.56 o
  -8   4   2      146.15      162.53      7.97 o
  -7   4   2       71.03       58.37      5.08 o
  -6   4   2      571.59      493.45     12.73 o
  -5   4   2       23.82       23.52      2.78 o
  -4   4   2      631.84      655.56     11.23 o
  -3   4   2       66.91       61.69      3.71 o
  -2   4   2        7.56        7.33      1.91 o
  -1   4   2      536.27      507.11     10.22 o
   0   4   2      460.30      470.71      9.88 o
   1   4   2     1053.45     1053.78     15.69 o
   2   4   2       25.58       24.98      5.21 o
   3   4   2        0.02        0.83      1.97 o
   4   4   2       78.80       77.45      9.15 o
   5   4   2       21.46       31.91      3.76 o
   6   4   2      276.93      289.60      8.63 o
   7   4   2        0.18        3.77      2.85 o
   8   4   2      631.11      718.79     17.58 o
   9   4   2       31.43       38.36      5.96 o
  10   4   2        6.96       15.25      4.78 o
  11   4   2        9.34       16.63      6.29 o
  12   4   2       50.00       35.28     14.19 o
 -11   5   2       18.75       19.26      9.39 o
 -10   5   2        1.90       -5.94      7.24 o
  -9   5   2      157.62      183.98     12.74 o
  -8   5   2       26.26       20.28      5.75 o
  -7   5   2      145.79      150.02     10.94 o
  -6   5   2       14.77        9.37      3.59 o
  -5   5   2       93.42       91.55      6.64 o
  -4   5   2       48.17       44.54      6.09 o
  -3   5   2       31.66       17.99      4.55 o
  -2   5   2       77.86       82.42      7.65 o
  -1   5   2      734.87      733.27     19.28 o
   0   5   2      592.21      566.11     16.90 o
   1   5   2      625.92      619.11     17.82 o
   2   5   2        4.02        5.96      3.23 o
   3   5   2      222.86      202.53     14.10 o
   4   5   2       25.03       21.67      6.68 o
   5   5   2        1.02       -5.14      3.21 o
   6   5   2       87.28       63.16      7.53 o
   7   5   2      136.44      148.33     10.81 o
   8   5   2       48.75       67.69      8.65 o
   9   5   2       15.45       16.99      6.03 o
  10   5   2       27.26       45.77      8.80 o
  -9   6   2        1.77        8.81      5.28 o
  -8   6   2       12.62        7.23     10.80 o
  -7   6   2       30.72       33.54      9.68 o
  -6   6   2       20.26       15.44      5.55 o
  -5   6   2       13.89       17.45      4.80 o
  -4   6   2        0.01        1.36      3.67 o
  -3   6   2       14.70       23.43      5.22 o
  -2   6   2       52.13       58.18      7.54 o
  -1   6   2       55.86       53.61      7.22 o
   0   6   2       20.67       25.68      5.77 o
   1   6   2       80.41      101.41      9.29 o
   2   6   2       57.71       39.37      6.34 o
   3   6   2        0.90        8.37      4.64 o
   4   6   2        0.17        6.99      4.04 o
   5   6   2        0.37        6.72      3.51 o
   6   6   2       31.27       31.82      9.70 o
   7   6   2        0.76        7.12      5.05 o
   8   6   2       33.40       37.63      8.46 o
  -6   7   2        7.90       -4.49      6.12 o
  -5   7   2        0.06        0.83      4.15 o
  -4   7   2       13.71       15.34      6.81 o
  -3   7   2       35.08       40.66      7.44 o
  -2   7   2       24.91       22.59      5.71 o
  -1   7   2        3.53       -1.18      3.78 o
   0   7   2       47.66       44.96      7.70 o
   1   7   2        0.82       -2.24      3.51 o
   2   7   2       16.37       24.99      5.99 o
   3   7   2        0.41        1.39      7.07 o
   4   7   2        5.75        4.14      4.64 o
   5   7   2        2.33       -1.25      4.15 o
 -15   1   3        0.00        2.32      4.88 o
 -14   1   3        0.92        3.70      4.02 o
 -13   1   3        1.64        2.31      3.56 o
 -12   1   3       83.22       70.65      6.20 o
 -11   1   3        0.11        1.06      2.78 o
 -10   1   3      185.37      184.76      7.04 o
  -9   1   3        4.74       14.00      2.85 o
  -8   1   3      375.88      377.11      6.86 o
  -7   1   3      218.69      205.57      4.90 o
  -6   1   3      386.31      395.33      6.33 o
  -5   1   3        8.49        6.42      1.78 o
  -4   1   3      595.96      631.40      7.90 o
  -3   1   3      124.86       92.63      2.69 o
  -2   1   3       20.25       25.13      1.49 o
  -1   1   3     7002.09     7674.32     41.05 o
   0   1   3      325.39      331.18      4.94 o
   1   1   3     1762.63     1673.73     20.16 o
   2   1   3       10.54        6.78      1.67 o
   3   1   3        1.44       -0.18      0.98 o
   4   1   3       32.69       25.40      1.91 o
   5   1   3        1.49        0.97      1.13 o
   6   1   3      531.30      609.17      9.11 o
   7   1   3        1.65        3.95      1.58 o
   8   1   3      169.94      153.50      5.40 o
   9   1   3        1.28        1.21      2.61 o
  10   1   3       31.39       36.91      5.79 o
  11   1   3        6.64        6.69      4.62 o
  12   1   3        1.89        0.02      5.55 o
  13   1   3        0.01        3.27      7.01 o
 -15   2   3       10.42       14.18      4.95 o
 -14   2   3        1.51        7.57      5.20 o
 -13   2   3        0.40        0.53      3.45 o
 -12   2   3       43.58       53.63      5.68 o
 -11   2   3       12.89       37.80      4.67 o
 -10   2   3      162.83      223.67      8.27 o
  -9   2   3      624.75      531.08     11.41 o
  -8   2   3      180.16      189.69      6.00 o
  -7   2   3      342.05      354.67      6.11 o
  -6   2   3       11.62       10.02      1.51 o
  -5   2   3       54.03       58.87      3.02 o
  -4   2   3      156.20      124.01      3.37 o
  -3   2   3      178.55      239.06      4.34 o
  -2   2   3     2789.29     2581.18     20.88 o
  -1   2   3      117.94      101.02      3.88 o
   0   2   3      251.38      242.66      5.94 o
   1   2   3       71.57       53.28      3.33 o
   2   2   3       26.61       20.17      1.85 o
   3   2   3      596.64      585.65      8.18 o
   4   2   3      504.53      567.65      8.91 o
   5   2   3      142.69      144.58      6.53 o
   6   2   3      102.83      112.82      4.38 o
   7   2   3        2.38        2.29      1.63 o
   8   2   3      356.40      436.22      9.05 o
   9   2   3       84.83      137.20      7.23 o
  10   2   3        5.03       -3.42      4.51 o
  11   2   3       15.48       13.01      7.02 o
  12   2   3       15.92        7.60      7.08 o
  13   2   3        0.04        4.06      6.75 o
 -14   3   3        6.49       21.63      5.16 o
 -13   3   3       11.86       11.26      4.24 o
 -12   3   3       11.55        5.16      3.74 o
 -11   3   3      499.45      439.44     11.65 o
 -10   3   3       19.40       23.23      4.83 o
  -9   3   3        7.65        5.64      2.96 o
  -8   3   3      153.91      144.04      5.75 o
  -7   3   3      310.97      267.75      7.77 o
  -6   3   3      192.57      179.61      4.82 o
  -5   3   3       50.65       56.61      2.84 o
  -4   3   3     1296.07     1396.91     15.57 o
  -3   3   3      371.88      390.12      7.56 o
  -2   3   3      174.86      174.98      4.90 o
  -1   3   3        0.41       -0.79      1.30 o
   0   3   3      189.82      180.00      5.71 o
   1   3   3      597.85      567.66     10.42 o
   2   3   3      164.06      188.98      6.16 o
   3   3   3      370.36      365.91      7.27 o
   4   3   3        0.06       -1.51      1.21 o
   5   3   3      135.44      156.90      5.10 o
   6   3   3       19.69       30.22      4.46 o
   7   3   3       93.46      110.68      5.66 o
   8   3   3        1.94        5.32      2.75 o
   9   3   3       34.60       37.30      5.59 o
  10   3   3       39.66       55.96     10.65 o
  11   3   3       74.89       79.06      9.61 o
  12   3   3        2.10       -2.81      5.94 o
 -13   4   3       12.13       23.12      6.27 o
 -12   4   3       15.69       28.01      5.98 o
 -11   4   3        2.62        0.08      5.03 o
 -10   4   3        0.62       -3.50      5.04 o
  -9   4   3        8.59       10.11      3.95 o
  -8   4   3      192.73      199.44      8.67 o
  -7   4   3        0.00       -1.57      1.79 o
  -6   4   3      284.72      253.90      8.67 o
  -5   4   3        4.84        9.39      3.96 o
  -4   4   3       76.76      101.28      4.74 o
  -3   4   3        0.37        1.15      1.82 o
  -2   4   3        4.57       10.97      2.49 o
  -1   4   3      355.34      340.48     10.10 o
   0   4   3      227.89      248.81      7.55 o
   1   4   3       32.47       61.79      4.55 o
   2   4   3     1424.51     1303.45     19.05 o
   3   4   3        0.03        0.47      1.94 o
   4   4   3      174.87      170.83      7.10 o
   5   4   3       75.29       71.92      4.99 o
   6   4   3      159.25      160.35      7.59 o
   7   4   3        0.06       -0.26      6.30 o
   8   4   3      766.42      868.80     19.30 o
   9   4   3      117.55      110.63      8.72 o
  10   4   3        0.30       -1.19      4.30 o
  11   4   3       15.16       11.21      6.18 o
 -12   5   3        4.74        7.35      9.91 o
 -11   5   3       67.24      107.83     15.92 o
 -10   5   3       14.15        9.61      7.90 o
  -9   5   3        1.91        6.04      4.72 o
  -8   5   3       26.57       32.94     13.67 o
  -7   5   3       49.60       72.18      8.62 o
  -6   5   3      148.78      144.02      7.92 o
  -5   5   3       63.50       60.65      5.81 o
  -4   5   3        0.40       -1.10      2.75 o
  -3   5   3      462.07      458.05     15.31 o
  -2   5   3      251.34      250.31     11.29 o
  -1   5   3       69.62       74.71      7.39 o
   0   5   3      274.69      268.70     11.86 o
   1   5   3      438.86      427.40     20.71 o
   2   5   3      146.20      144.47     10.97 o
   3   5   3       92.08       94.75      8.35 o
   4   5   3        4.38        1.00      3.14 o
   5   5   3      307.33      276.35     12.29 o
   6   5   3        5.69        3.63      3.96 o
   7   5   3        0.06        4.64      4.31 o
   8   5   3       30.04       33.90     17.53 o
   9   5   3       80.94       99.02     10.88 o
  10   5   3        1.49        5.16      6.33 o
  -9   6   3       66.14       74.59     10.00 o
  -8   6   3        3.77       19.25      6.22 o
  -7   6   3       44.38       49.09     10.69 o
  -6   6   3      184.50      159.13     11.46 o
  -5   6   3        3.72       -4.06      2.98 o
  -4   6   3       91.53      109.23      9.58 o
  -3   6   3       27.56       35.19      6.22 o
  -2   6   3      168.24      168.14     14.17 o
  -1   6   3       21.11        9.00      4.41 o
   0   6   3      307.79      315.43     18.55 o
   1   6   3       81.95       64.66      8.11 o
   2   6   3       20.94        7.19      4.01 o
   3   6   3        0.48        6.83      3.68 o
   4   6   3      115.71      109.87      9.16 o
   5   6   3        1.92        5.11      5.99 o
   6   6   3        3.68        4.68      6.48 o
  -6   7   3       59.56       69.65     13.62 o
  -5   7   3        0.52        0.77      4.25 o
  -4   7   3       15.61       10.46      5.02 o
  -3   7   3       12.47       24.21      6.36 o
  -2   7   3       76.52       71.78      9.21 o
  -1   7   3       33.88       33.06      6.57 o
   0   7   3       28.80       28.00      6.18 o
   1   7   3       92.29       91.97      9.47 o
   2   7   3       32.38       39.57     11.58 o
   3   7   3        3.87        0.54      3.88 o
   4   7   3       18.93       21.55      8.91 o
 -16   0   4        3.92        7.17     13.90 o
 -15   0   4       59.38       61.67      9.60 o
 -14   0   4      340.72      276.26     14.88 o
 -13   0   4      190.87      166.31     12.07 o
 -12   0   4       29.91       14.68      5.07 o
 -11   0   4      162.56      169.93     10.13 o
 -10   0   4      743.19      757.20     38.24 o
  -9   0   4      216.57      197.89      9.22 o
  -8   0   4      118.34      117.66      6.90 o
  -7   0   4      809.73     1011.34     18.69 o
  -6   0   4    10326.83    10409.33     92.88 o
  -5   0   4      109.84       88.08      4.74 o
  -4   0   4      533.52      510.26     10.20 o
  -3   0   4      500.40      402.35      8.43 o
  -2   0   4    11555.95    12046.41     98.84 o
  -1   0   4      533.44      520.33     28.39 o
   0   0   4    31282.17    31867.58    253.78 o
   1   0   4     4169.59     4221.23     41.75 o
   2   0   4     9106.80     9832.98     68.75 o
   3   0   4        9.77       13.97      2.37 o
   4   0   4       33.64       10.89      3.08 o
   5   0   4       57.37       76.68      5.75 o
   6   0   4      328.59      280.29      7.79 o
   7   0   4      690.42      638.33     12.54 o
   8   0   4       32.81       27.53      5.50 o
   9   0   4      206.63      180.04     10.69 o
  10   0   4       39.75       36.18     10.32 o
  11   0   4        3.21       17.14      9.94 o
  12   0   4        0.00        5.64      8.46 o
  13   0   4        4.61       -7.31      9.80 o
 -15   1   4       46.59       30.18      5.67 o
 -14   1   4       55.63       51.49      5.95 o
 -13   1   4      158.82      170.99      8.59 o
 -12   1   4      261.16      229.46      8.69 o
 -11   1   4       18.40       18.46      5.59 o
 -10   1   4       60.57       68.08      4.84 o
  -9   1   4      106.80       78.33      4.95 o
  -8   1   4      353.34      277.28      5.67 o
  -7   1   4       43.79       79.67      3.66 o
  -6   1   4       69.65       70.23      3.25 o
  -5   1   4     2055.72     2079.12     17.84 o
  -4   1   4      116.48      116.38      2.82 o
  -3   1   4     1942.41     1938.40     15.33 o
  -2   1   4     1690.66     1787.62     18.33 o
  -1   1   4    35254.82    36638.19    217.66 o
   0   1   4     1201.11     1259.69     11.96 o
   1   1   4      982.04     1033.56     13.35 o
   2   1   4       79.60       69.07      3.29 o
   3   1   4     1088.80     1085.55      9.64 o
   4   1   4      292.81      257.51      5.03 o
   5   1   4     2435.93     2542.07     18.50 o
   6   1   4      431.91      443.34      7.16 o
   7   1   4      345.47      340.00      7.27 o
   8   1   4        2.65        1.98      2.50 o
   9   1   4      515.48      500.59     14.08 o
  10   1   4        0.58        9.29      5.51 o
  11   1   4      150.97      139.88     12.83 o
  12   1   4        0.05       -6.96      5.98 o
  13   1   4       73.49       74.51     15.96 o
 -15   2   4       23.69       17.09      5.40 o
 -14   2   4      124.91      108.52      7.97 o
 -13   2   4       10.07        3.39      4.42 o
 -12   2   4       15.13        8.96      3.41 o
 -11   2   4       47.94       78.49      5.91 o
 -10   2   4     1608.96     1552.65     20.60 o
  -9   2   4       63.26       65.53      4.59 o
  -8   2   4       34.24       37.28      3.81 o
  -7   2   4      198.11      222.26      4.80 o
  -6   2   4     1857.03     1743.04     18.64 o
  -5   2   4      263.42      285.93      5.25 o
  -4   2   4       40.20       25.55      2.47 o
  -3   2   4     2294.90     2154.99     16.02 o
  -2   2   4      590.88      458.71     11.83 o
  -1   2   4      737.20      852.13     10.12 o
   0   2   4      187.77      247.38      6.40 o
   1   2   4       27.37       63.69      3.11 o
   2   2   4     1698.47     1706.97     19.86 o
   3   2   4       47.45       41.72      2.81 o
   4   2   4        1.68        1.84      1.50 o
   5   2   4       10.74       22.59      2.56 o
   6   2   4      519.95      475.43      8.95 o
   7   2   4        0.04        0.56      2.49 o
   8   2   4      142.62      162.27      7.07 o
   9   2   4       23.57       27.02      4.54 o
  10   2   4        0.03        2.07      4.14 o
  11   2   4      216.09      224.99     15.87 o
  12   2   4        7.29       30.33      8.58 o
 -14   3   4       28.06       34.58      7.33 o
 -13   3   4       60.18       63.30      7.47 o
 -12   3   4      143.00      134.40      7.73 o
 -11   3   4        4.44       15.77      3.80 o
 -10   3   4      131.71      139.62      8.34 o
  -9   3   4       85.57       94.53      5.67 o
  -8   3   4      113.59      121.70      6.56 o
  -7   3   4       77.34      100.74      4.00 o
  -6   3   4       98.66      108.74      3.95 o
  -5   3   4      373.96      340.26      6.31 o
  -4   3   4      139.56      129.51      4.59 o
  -3   3   4      486.46      485.50      8.47 o
  -2   3   4       98.97      125.60      4.46 o
  -1   3   4     1089.75      966.23     14.83 o
   0   3   4       32.08       24.48      2.86 o
   1   3   4      290.28      288.96      7.65 o
   2   3   4       15.71       12.88      2.51 o
   3   3   4      748.04      649.65     10.27 o
   4   3   4      141.51      123.09      4.59 o
   5   3   4      130.30      123.97      5.06 o
   6   3   4        2.71        6.73      2.83 o
   7   3   4       90.77       95.86      5.57 o
   8   3   4      179.88      169.92      7.80 o
   9   3   4       97.24      100.64      7.02 o
  10   3   4      106.81      129.49      9.85 o
  11   3   4       10.62       26.64      6.45 o
  12   3   4        0.10       -7.68      8.50 o
 -13   4   4        9.86       13.70      7.65 o
 -12   4   4       20.18       25.99      4.92 o
 -11   4   4       57.66       67.47      8.86 o
 -10   4   4       12.46        7.09      4.89 o
  -9   4   4      188.45      176.80      8.48 o
  -8   4   4       13.89       13.97      3.67 o
  -7   4   4        6.16        5.15      2.08 o
  -6   4   4      159.48      165.15      7.57 o
  -5   4   4      231.08      254.82      7.25 o
  -4   4   4       95.80       96.66      4.85 o
  -3   4   4       55.04       65.23      4.20 o
  -2   4   4       49.63       59.45      4.57 o
  -1   4   4      647.47      635.04     12.29 o
   0   4   4       22.21       39.82      4.03 o
   1   4   4      523.38      510.51     11.68 o
   2   4   4       75.10       77.27      5.37 o
   3   4   4      114.07      132.34      6.57 o
   4   4   4        2.61        1.71      2.55 o
   5   4   4      113.03      109.85      7.03 o
   6   4   4      202.72      179.49      7.14 o
   7   4   4      119.83      138.65      7.75 o
   8   4   4       92.81      113.81      8.74 o
   9   4   4        4.83        5.26      4.68 o
  10   4   4       11.44       20.35      5.07 o
  11   4   4       27.65       37.28     13.64 o
 -12   5   4       20.66       23.64     10.84 o
 -11   5   4       52.84       49.57     12.95 o
 -10   5   4        7.49        3.30      7.38 o
  -9   5   4       40.23       47.21      7.66 o
  -8   5   4      109.79      109.36      9.81 o
  -7   5   4        3.40       -1.48      4.02 o
  -6   5   4       64.41       81.70      6.68 o
  -5   5   4        0.06       -2.56      3.06 o
  -4   5   4      137.55      144.33      9.18 o
  -3   5   4      156.29      158.89      9.25 o
  -2   5   4        0.70       -2.52      2.65 o
  -1   5   4      169.50      141.85      8.95 o
   0   5   4      130.65      148.39      9.45 o
   1   5   4        8.33        5.34      6.22 o
   2   5   4       15.54        7.06      4.22 o
   3   5   4        9.83        7.48      3.48 o
   4   5   4       75.97       71.62      7.77 o
   5   5   4        6.97        7.31      4.20 o
   6   5   4       51.44       50.07     10.20 o
   7   5   4       30.17       38.14      6.90 o
   8   5   4       22.31       15.40      7.94 o
   9   5   4        6.92        8.13      8.27 o
 -10   6   4       20.16       30.72     11.65 o
  -9   6   4        0.01        5.37      5.02 o
  -8   6   4       33.21       31.80      7.17 o
  -7   6   4        5.62        5.78      5.73 o
  -6   6   4       10.30       14.90      5.15 o
  -5   6   4        5.64       16.29      5.86 o
  -4   6   4        4.83       -0.21      3.31 o
  -3   6   4       30.37       31.57      5.94 o
  -2   6   4       41.59       32.46      5.81 o
  -1   6   4       25.80       34.17      6.47 o
   0   6   4        3.39       -1.87      3.12 o
   1   6   4       70.13       67.93      7.84 o
   2   6   4        3.90        2.91      3.50 o
   3   6   4        6.28        5.53      5.45 o
   4   6   4        1.38       -1.15      5.19 o
   5   6   4        0.37       -4.33      4.14 o
   6   6   4       12.52       23.01      7.33 o
   7   6   4       27.46       40.59     10.76 o
  -6   7   4        0.09        9.09      6.90 o
  -5   7   4        0.07       -0.44      3.81 o
  -4   7   4       14.80       20.29      7.05 o
  -3   7   4       78.15       80.66      9.28 o
  -2   7   4        3.43        8.03      4.30 o
  -1   7   4        5.29        3.71      4.02 o
   0   7   4       34.06       35.59      6.63 o
   1   7   4        5.17        2.66      3.98 o
   2   7   4       20.20       11.76      5.30 o
   3   7   4        4.46        8.69      4.53 o
 -16   1   5        0.24        5.94      5.33 o
 -15   1   5       23.50       23.40      5.05 o
 -14   1   5        4.49        2.79      3.71 o
 -13   1   5       28.54       19.02      4.02 o
 -12   1   5      223.24      219.01      8.60 o
 -11   1   5        3.91       13.33      3.29 o
 -10   1   5       25.62       16.47      3.24 o
  -9   1   5       33.08       42.57      3.84 o
  -8   1   5      656.07      671.65     11.22 o
  -7   1   5      289.58      295.54      5.67 o
  -6   1   5       29.18       36.87      2.90 o
  -5   1   5       17.38       11.25      1.38 o
  -4   1   5      229.06      216.25      3.90 o
  -3   1   5       15.85        9.00      3.56 o
  -2   1   5     2886.70     2867.89     20.86 o
  -1   1   5     6975.17     6089.15    133.47 o
   0   1   5      165.83      239.83      6.21 o
   1   1   5      292.89      278.96      6.01 o
   2   1   5      193.00      269.44      7.46 o
   3   1   5       20.88       20.45      2.43 o
   4   1   5        1.82        1.08      1.43 o
   5   1   5       23.86       28.91      2.31 o
   6   1   5      134.70      138.98      5.29 o
   7   1   5       71.40       88.95      4.74 o
   8   1   5      111.64       92.40      7.94 o
   9   1   5      278.30      293.31     10.63 o
  10   1   5        1.62       10.16      5.57 o
  11   1   5        2.26        6.35      6.67 o
  12   1   5        7.59       10.24      7.55 o
 -15   2   5        0.38        4.01      4.24 o
 -14   2   5       12.40       10.98      4.34 o
 -13   2   5       30.33       19.28      4.57 o
 -12   2   5       48.40       49.19      5.56 o
 -11   2   5      363.45      317.60      9.65 o
 -10   2   5      361.67      370.87     10.03 o
  -9   2   5        0.02        0.40      2.09 o
  -8   2   5      132.41      115.11      4.95 o
  -7   2   5       30.07       28.63      2.15 o
  -6   2   5       82.84       84.51      3.49 o
  -5   2   5      276.53      286.73      5.36 o
  -4   2   5     2842.70     2957.09     20.98 o
  -3   2   5      189.70      209.63      4.20 o
  -2   2   5      752.40      809.32      9.96 o
  -1   2   5      137.93      121.67      3.86 o
   0   2   5      758.88      740.78      9.57 o
   1   2   5      226.15      241.62      5.77 o
   2   2   5       87.48      100.39      4.02 o
   3   2   5      426.47      472.74     10.86 o
   4   2   5      661.09      716.24     10.76 o
   5   2   5       16.71       21.07      2.87 o
   6   2   5       21.16       21.75      2.76 o
   7   2   5       14.19       14.35      3.32 o
   8   2   5      199.17      201.86      7.74 o
   9   2   5       28.46       25.83      4.46 o
  10   2   5       15.84       29.62      9.61 o
  11   2   5       31.41       28.18      8.62 o
  12   2   5       57.05       72.88     10.68 o
 -14   3   5        4.01       -1.93      3.91 o
 -13   3   5       37.20       26.99      4.76 o
 -12   3   5       28.58       18.31      4.20 o
 -11   3   5      348.23      377.43     10.97 o
 -10   3   5        2.39        2.98      3.18 o
  -9   3   5     1734.92     1833.34     26.69 o
  -8   3   5        7.88        4.05      1.87 o
  -7   3   5      333.45      347.56      6.84 o
  -6   3   5       24.57       26.31      2.37 o
  -5   3   5      320.15      313.31      6.68 o
  -4   3   5       35.60       37.91      3.21 o
  -3   3   5        0.38        2.58      1.49 o
  -2   3   5      107.85      115.51      6.19 o
  -1   3   5      421.26      430.36      9.51 o
   0   3   5       45.47       60.83      5.43 o
   1   3   5        2.19       12.03      2.35 o
   2   3   5      173.97      147.55      4.71 o
   3   3   5       77.00       92.84      4.44 o
   4   3   5       11.67       19.02      2.73 o
   5   3   5       25.00       20.27      3.43 o
   6   3   5       16.71       23.25      3.40 o
   7   3   5        3.54        8.71      3.01 o
   8   3   5       10.24        5.88      7.35 o
   9   3   5        0.86        4.16      3.25 o
  10   3   5       11.87       26.05      7.61 o
  11   3   5       16.03       18.44     11.47 o
 -13   4   5       33.09       34.19      6.83 o
 -12   4   5       40.11       43.39      6.01 o
 -11   4   5       14.50       21.68      5.98 o
 -10   4   5       93.64       87.28      9.45 o
  -9   4   5       51.88       67.02      6.53 o
  -8   4   5      121.41      122.69      7.46 o
  -7   4   5       54.10       60.26      5.62 o
  -6   4   5        0.23       -0.32      1.62 o
  -5   4   5        1.15        2.38      1.65 o
  -4   4   5      576.22      510.11     10.21 o
  -3   4   5        9.22       19.69      2.59 o
  -2   4   5       10.06       10.59      2.50 o
  -1   4   5        2.33        4.26      2.35 o
   0   4   5      492.98      463.07     11.36 o
   1   4   5      196.59      192.13      7.38 o
   2   4   5        0.02        3.25      2.45 o
   3   4   5        0.00       -1.75      2.85 o
   4   4   5      294.64      303.38      9.91 o
   5   4   5       17.07       22.09      4.17 o
   6   4   5       55.53       52.79      6.16 o
   7   4   5       13.23        8.07      6.24 o
   8   4   5      127.33      134.52      9.45 o
   9   4   5        9.51        8.44      4.65 o
  10   4   5        0.04        2.71      4.40 o
 -12   5   5        6.89        9.05      9.17 o
 -11   5   5       47.35       39.93     11.32 o
 -10   5   5       49.94       57.18     12.58 o
  -9   5   5       70.16       62.75      8.16 o
  -8   5   5        2.01        5.56      4.35 o
  -7   5   5       23.82       24.36      5.51 o
  -6   5   5       30.12       29.01      4.68 o
  -5   5   5      199.50      183.14      8.28 o
  -4   5   5       29.92       24.51      5.77 o
  -3   5   5       76.28       82.06      7.76 o
  -2   5   5       11.39       18.59      6.46 o
  -1   5   5      672.54      600.59     17.50 o
   0   5   5       17.36        5.32      3.86 o
   1   5   5       22.99       10.70      3.82 o
   2   5   5      211.15      243.04     12.04 o
   3   5   5       47.72       43.42      8.33 o
   4   5   5        1.81       -5.89      3.12 o
   5   5   5        7.94        5.43      6.77 o
   6   5   5       70.30       64.93     13.71 o
   7   5   5       12.77        6.59      5.77 o
   8   5   5       32.13       29.95      9.76 o
   9   5   5       35.86       50.28     11.65 o
 -10   6   5        0.37        0.52      8.79 o
  -9   6   5        0.25       -2.57      4.61 o
  -8   6   5      164.07      163.07     12.76 o
  -7   6   5        1.33        0.71      4.30 o
  -6   6   5        2.51        3.83      3.73 o
  -5   6   5       11.18       10.78      4.72 o
  -4   6   5      125.53      127.89     10.46 o
  -3   6   5       38.34       29.93      5.69 o
  -2   6   5       36.45       36.13      6.01 o
  -1   6   5      320.07      273.95     12.85 o
   0   6   5        0.21       -2.71      3.10 o
   1   6   5        0.12       -0.37      5.94 o
   2   6   5       19.38       24.33      8.76 o
   3   6   5        0.62        0.06      3.81 o
   4   6   5       87.04       93.11      9.83 o
   5   6   5       46.43       50.50      7.93 o
   6   6   5        3.29       -4.03      4.66 o
  -6   7   5       35.18       37.81      9.91 o
  -5   7   5       35.62       53.20      8.16 o
  -4   7   5        0.44        0.37      4.07 o
  -3   7   5       47.11       45.10      7.30 o
  -2   7   5        1.67        0.43      3.51 o
  -1   7   5      148.20      134.58     14.71 o
   0   7   5        0.99        2.16      3.92 o
   1   7   5        0.98        4.01      3.82 o
   2   7   5       59.59       54.14      7.54 o
   3   7   5        2.08        3.98      3.98 o
 -16   0   6        1.83        5.60      6.84 o
 -15   0   6       16.46       39.61     11.45 o
 -14   0   6      211.27      201.93     13.59 o
 -13   0   6       59.10       80.53      9.28 o
 -12   0   6      209.11      207.70     11.51 o
 -11   0   6        0.37       -3.49      3.29 o
 -10   0   6     1055.28     1024.66     22.33 o
  -9   0   6       28.38       29.52      4.96 o
  -8   0   6      810.14      856.64     18.26 o
  -7   0   6     1605.56     1833.34     27.94 o
  -6   0   6      379.66      311.80      6.77 o
  -5   0   6      299.35      259.71      6.96 o
  -4   0   6      868.05      858.52     11.31 o
  -3   0   6      349.19      344.45      8.34 o
  -2   0   6      914.25     1001.34     15.58 o
  -1   0   6      505.05      421.78      9.66 o
   0   0   6     4712.56     4584.65     46.25 o
   1   0   6       67.99       68.18      5.92 o
   2   0   6     2064.94     2062.54     28.73 o
   3   0   6        6.18       13.40      2.77 o
   4   0   6        0.33        6.32      2.07 o
   5   0   6      291.59      257.33     16.59 o
   6   0   6       44.73       48.72      7.31 o
   7   0   6     1390.14     1451.99     36.22 o
   8   0   6        4.18       13.06      3.94 o
   9   0   6       29.24       42.14      6.80 o
  10   0   6      138.59      197.26     21.23 o
  11   0   6        1.62       10.46     10.54 o
 -16   1   6        2.03        6.31      5.12 o
 -15   1   6       89.98      125.11      8.57 o
 -14   1   6      120.78      136.48      8.31 o
 -13   1   6       44.62       34.16      7.00 o
 -12   1   6       26.03       29.42      4.26 o
 -11   1   6       45.73       49.52      5.06 o
 -10   1   6      116.36      116.98      6.01 o
  -9   1   6       12.69       13.40      2.75 o
  -8   1   6      454.43      412.62      9.06 o
  -7   1   6      792.98      717.33      9.20 o
  -6   1   6      328.22      285.72      4.88 o
  -5   1   6      616.82      672.62      8.37 o
  -4   1   6       45.94       38.40      2.04 o
  -3   1   6     1378.47     1409.69     15.17 o
  -2   1   6      271.84      332.04      5.71 o
  -1   1   6     2862.51     2859.45     27.24 o
   0   1   6      231.55      247.15      5.79 o
   1   1   6       19.09       19.69      2.45 o
   2   1   6     2160.78     2249.75     21.29 o
   3   1   6       81.12       93.34      3.90 o
   4   1   6      368.81      345.86      6.94 o
   5   1   6      942.50      944.38     13.63 o
   6   1   6       43.23       51.89      5.44 o
   7   1   6      262.23      253.32      7.88 o
   8   1   6      264.76      242.85      8.12 o
   9   1   6      568.70      607.26     16.12 o
  10   1   6       49.85       44.38     12.76 o
  11   1   6        4.06       23.20      9.48 o
  12   1   6        0.20       16.76     22.02 o
 -15   2   6        6.64       12.52      4.77 o
 -14   2   6       76.24       91.36      7.46 o
 -13   2   6       22.15       26.36      4.59 o
 -12   2   6      196.49      194.81      8.34 o
 -11   2   6      550.59      544.08     12.49 o
 -10   2   6     2168.80     2082.26     24.69 o
  -9   2   6      215.74      208.38      8.31 o
  -8   2   6      496.79      454.38      9.30 o
  -7   2   6        3.42        3.45      1.24 o
  -6   2   6       57.35       45.85      2.89 o
  -5   2   6       31.14       28.29      2.18 o
  -4   2   6     4256.40     4383.94     28.39 o
  -3   2   6      669.86      837.56     10.42 o
  -2   2   6      399.86      400.12      6.22 o
  -1   2   6      380.85      438.93      6.68 o
   0   2   6        0.34        1.85      1.34 o
   1   2   6      254.79      254.24      6.10 o
   2   2   6      599.15      627.26     10.49 o
   3   2   6       13.68       25.87      3.80 o
   4   2   6       24.29       30.51      2.73 o
   5   2   6       24.53       29.58      3.61 o
   6   2   6       91.33      104.32      5.32 o
   7   2   6        6.93        9.20      2.84 o
   8   2   6      118.00      116.64      7.29 o
   9   2   6       20.31       29.67      5.71 o
  10   2   6        0.02       -1.63      7.31 o
  11   2   6       17.23       12.83      9.80 o
 -14   3   6       34.19       43.45      6.05 o
 -13   3   6        0.44        3.52      3.77 o
 -12   3   6       82.20       56.38      5.77 o
 -11   3   6      165.86      148.84      7.84 o
 -10   3   6      258.84      264.31     12.96 o
  -9   3   6      755.59      710.78     19.62 o
  -8   3   6       34.62       37.56      3.81 o
  -7   3   6      940.98      847.10     12.66 o
  -6   3   6      159.41      131.96      4.96 o
  -5   3   6      170.82      199.44      5.00 o
  -4   3   6      171.54      158.06      5.21 o
  -3   3   6       53.61       93.47      4.39 o
  -2   3   6      560.33      546.35      9.40 o
  -1   3   6       91.72       83.79      5.13 o
   0   3   6      298.86      319.64      8.77 o
   1   3   6      720.95      750.38     13.87 o
   2   3   6       31.51       24.93      4.34 o
   3   3   6        0.00       -1.01      2.46 o
   4   3   6        3.67       16.69      3.83 o
   5   3   6      251.05      285.08     10.53 o
   6   3   6       43.69       55.43      5.23 o
   7   3   6       41.97       46.96      8.37 o
   8   3   6       20.23       11.29      3.87 o
   9   3   6       81.40      106.67     17.03 o
  10   3   6       15.49       17.10      8.02 o
  11   3   6        3.85        8.68     10.35 o
 -13   4   6        0.77        9.68      4.56 o
 -12   4   6       17.81       17.18     11.73 o
 -11   4   6       55.14       53.57     12.47 o
 -10   4   6      122.87      120.81     10.75 o
  -9   4   6       68.39       64.06      6.97 o
  -8   4   6        0.48        2.35      3.77 o
  -7   4   6       13.88       11.24      3.69 o
  -6   4   6        0.28        1.20      1.55 o
  -5   4   6        0.18       -2.96      1.48 o
  -4   4   6      844.45      809.42     13.35 o
  -3   4   6        0.06        2.53      3.09 o
  -2   4   6      536.46      534.24     12.09 o
  -1   4   6       16.52       16.42      5.20 o
   0   4   6      902.17      900.07     16.63 o
   1   4   6       77.01       74.10      6.52 o
   2   4   6       92.71      120.27      7.16 o
   3   4   6       33.92       38.34      4.76 o
   4   4   6      140.30      144.78      8.18 o
   5   4   6       32.29       30.50      5.04 o
   6   4   6        0.42        5.72      3.75 o
   7   4   6       29.54       41.94      6.13 o
   8   4   6      101.19      140.15     22.86 o
   9   4   6       28.98       14.90      5.48 o
  10   4   6       21.36       16.68     11.26 o
 -12   5   6       31.61       26.94     10.61 o
 -11   5   6       38.25       61.82     12.84 o
 -10   5   6       28.22       36.14     10.72 o
  -9   5   6       28.49       33.67      6.67 o
  -8   5   6        1.69        1.33      5.10 o
  -7   5   6      196.91      188.35     12.59 o
  -6   5   6        0.01        2.95      2.75 o
  -5   5   6       30.33       24.62      4.21 o
  -4   5   6       20.60       25.61     10.15 o
  -3   5   6       68.23       66.98      9.46 o
  -2   5   6        2.23        2.36      3.66 o
  -1   5   6      112.89      100.95     25.23 o
   0   5   6      312.62      336.73     13.68 o
   1   5   6       98.73       91.38      8.69 o
   2   5   6       28.47       45.53     10.35 o
   3   5   6       47.61       41.50     13.54 o
   4   5   6       14.14       18.63      5.04 o
   5   5   6        5.23       13.94      5.05 o
   6   5   6        5.49        5.79      6.29 o
   7   5   6       91.03       69.87     10.65 o
   8   5   6       19.40       11.32      8.35 o
 -10   6   6        1.58       -9.94      8.50 o
  -9   6   6        5.97        1.06     13.40 o
  -8   6   6        7.55        5.44      6.75 o
  -7   6   6        6.33       20.71      6.83 o
  -6   6   6        3.62        6.98      4.07 o
  -5   6   6       38.93       35.96      6.15 o
  -4   6   6        2.87       10.66      3.93 o
  -3   6   6        2.01       -3.67      2.66 o
  -2   6   6       33.52       42.18      6.60 o
  -1   6   6        0.94        0.16      3.38 o
   0   6   6      107.39      102.16     12.65 o
   1   6   6        2.68        0.77      3.68 o
   2   6   6       16.91       12.65      5.88 o
   3   6   6        0.86       -4.27      4.69 o
   4   6   6        0.91       -4.28      3.97 o
   5   6   6        0.12       -6.52      4.23 o
   6   6   6       15.19        9.89     16.18 o
  -5   7   6       14.98       15.43      5.24 o
  -4   7   6        0.01       -4.86      3.88 o
  -3   7   6       37.74       35.56      6.35 o
  -2   7   6      118.56      111.40     10.09 o
  -1   7   6        7.29        4.21      4.47 o
   0   7   6        6.26        5.75      4.30 o
   1   7   6        0.00        2.59      4.03 o
   2   7   6       10.65        6.39      6.77 o
 -16   1   7        0.41        0.51      4.96 o
 -15   1   7        0.05        8.17      4.17 o
 -14   1   7       18.30       10.44      4.24 o
 -13   1   7       12.60        8.05      3.66 o
 -12   1   7        5.57        2.76      3.22 o
 -11   1   7        3.23        3.28      2.83 o
 -10   1   7       89.24       82.76      5.29 o
  -9   1   7       63.46       68.60      4.68 o
  -8   1   7       31.29       34.61      3.31 o
  -7   1   7       25.37       37.60      2.64 o
  -6   1   7       13.60       16.48      1.76 o
  -5   1   7        2.10        2.54      1.20 o
  -4   1   7      150.36      189.56      5.02 o
  -3   1   7       11.12        4.85      1.39 o
  -2   1   7       13.64       13.09      1.60 o
  -1   1   7      498.94      480.16      8.35 o
   0   1   7      356.30      407.97      8.09 o
   1   1   7      174.04      205.36      5.84 o
   2   1   7      236.31      217.68      6.32 o
   3   1   7       46.01       58.11      4.19 o
   4   1   7       18.32       24.76      2.74 o
   5   1   7        2.42        0.75      2.03 o
   6   1   7       15.90       22.59      3.52 o
   7   1   7       38.53       42.04      4.36 o
   8   1   7      119.73      114.93      7.71 o
   9   1   7       11.00        8.57      4.90 o
  10   1   7       32.75       39.96     13.92 o
  11   1   7        1.70       -6.79     12.32 o
 -15   2   7       13.94       18.99      5.17 o
 -14   2   7        0.22       -1.77      4.43 o
 -13   2   7        0.39        2.76      3.54 o
 -12   2   7        3.29        5.11      3.41 o
 -11   2   7       42.25       33.25      4.47 o
 -10   2   7      121.66      150.55      7.28 o
  -9   2   7       52.81       55.50      6.42 o
  -8   2   7      231.88      224.00      6.49 o
  -7   2   7      374.84      356.19      9.30 o
  -6   2   7        1.26       -0.34      1.36 o
  -5   2   7      100.94       99.77      3.43 o
  -4   2   7      357.02      367.89      7.05 o
  -3   2   7       16.91       17.44      1.83 o
  -2   2   7      402.92      392.65      6.30 o
  -1   2   7       38.78       46.61      2.88 o
   0   2   7      771.37      652.74     13.68 o
   1   2   7       35.47       22.59      2.66 o
   2   2   7       18.67       12.68      2.53 o
   3   2   7       63.55       61.57      6.25 o
   4   2   7        0.65        2.58      2.46 o
   5   2   7      183.52      195.70      6.36 o
   6   2   7       49.29       45.49      4.15 o
   7   2   7        1.10       -0.56      3.36 o
   8   2   7        6.34       13.03      4.06 o
   9   2   7       21.84       35.69      8.72 o
  10   2   7       49.76       54.32     15.96 o
  11   2   7        3.76       12.32     13.10 o
 -15   3   7        0.15        4.22      5.85 o
 -14   3   7        0.72        3.39      4.28 o
 -13   3   7       51.50       59.81     12.32 o
 -12   3   7       14.77       28.69      4.53 o
 -11   3   7      220.45      236.09     10.25 o
 -10   3   7      136.92      136.47      8.16 o
  -9   3   7      234.01      235.77     12.62 o
  -8   3   7       30.34       41.95      6.18 o
  -7   3   7       25.96       20.70      3.22 o
  -6   3   7        0.39        2.40      1.45 o
  -5   3   7       80.85       88.88      3.75 o
  -4   3   7      685.61      774.17     11.80 o
  -3   3   7        0.59       -2.64      1.32 o
  -2   3   7      394.83      349.69      7.57 o
  -1   3   7       25.03       23.36      3.83 o
   0   3   7       16.03       15.62      2.99 o
   1   3   7       35.87       34.70      4.32 o
   2   3   7        0.01        0.94      2.28 o
   3   3   7       73.86       80.72      5.02 o
   4   3   7       17.44       24.01      4.01 o
   5   3   7       32.07       28.00      3.89 o
   6   3   7        9.46        9.77      5.33 o
   7   3   7       40.21       47.14     12.95 o
   8   3   7        0.18       -3.51      3.84 o
   9   3   7        6.01        8.69      8.74 o
  10   3   7        0.14        5.83      6.40 o
 -13   4   7        0.80       15.74      6.85 o
 -12   4   7      159.95      131.99     12.12 o
 -11   4   7       25.76       40.89      7.87 o
 -10   4   7       26.06       30.84      8.65 o
  -9   4   7       45.29       55.81      5.92 o
  -8   4   7        0.74       -1.23      2.58 o
  -7   4   7      212.40      201.77      8.46 o
  -6   4   7      179.93      169.91      7.33 o
  -5   4   7      107.97      128.62      5.76 o
  -4   4   7       93.06       99.84      6.18 o
  -3   4   7      122.83      108.82      7.20 o
  -2   4   7       62.66       64.34      5.22 o
  -1   4   7      874.60      938.08     16.73 o
   0   4   7      673.04      602.49     13.67 o
   1   4   7       12.45        8.30      3.85 o
   2   4   7      523.96      442.31     11.71 o
   3   4   7        0.87        3.20      2.88 o
   4   4   7      107.36       85.99     13.20 o
   5   4   7       18.84        8.39      4.97 o
   6   4   7      230.55      217.24     10.31 o
   7   4   7        0.10        2.14      4.16 o
   8   4   7        2.06        7.83      5.61 o
   9   4   7       50.59       49.97     23.92 o
 -12   5   7        5.05      -18.63      9.31 o
 -11   5   7        0.92       -3.67      7.53 o
 -10   5   7       15.49       14.58      8.76 o
  -9   5   7       57.38       81.43      9.43 o
  -8   5   7       67.23       45.97      6.98 o
  -7   5   7       17.13       26.85      5.82 o
  -6   5   7       88.78       82.96      6.71 o
  -5   5   7      181.76      197.20      8.68 o
  -4   5   7       12.43       24.71      6.53 o
  -3   5   7       18.54       22.28      4.76 o
  -2   5   7       51.23       55.68      6.74 o
  -1   5   7      424.58      440.59     15.90 o
   0   5   7        1.30        2.90      3.99 o
   1   5   7        0.55        1.81      3.52 o
   2   5   7       53.13       53.57      7.13 o
   3   5   7      110.84      107.45     13.32 o
   4   5   7       23.17       27.33      5.80 o
   5   5   7        5.47        4.29      5.02 o
   6   5   7        2.03        3.83      5.60 o
   7   5   7      149.82      170.42     24.18 o
  -9   6   7        2.43       -8.15      5.36 o
  -8   6   7       95.34       99.72     10.35 o
  -7   6   7        5.42       14.15      5.32 o
  -6   6   7       51.14       43.75     10.28 o
  -5   6   7        2.15        7.37      3.86 o
  -4   6   7       35.93       38.48      7.27 o
  -3   6   7       33.98       35.15      5.64 o
  -2   6   7       26.57       29.02      7.72 o
  -1   6   7       14.77        8.02      4.36 o
   0   6   7       22.12       13.48      5.53 o
   1   6   7       23.41       17.28      5.23 o
   2   6   7       34.17       22.23      5.91 o
   3   6   7        9.79       13.41      5.01 o
   4   6   7       35.63       29.03      8.87 o
   5   6   7        6.84       10.30      5.35 o
  -5   7   7      108.10      124.79     15.27 o
  -4   7   7        6.01        4.75      3.98 o
  -3   7   7        2.33        1.42      3.44 o
  -2   7   7       18.04       16.40      4.74 o
  -1   7   7      125.38      102.51      9.86 o
   0   7   7        3.33       -5.31      3.33 o
 -16   0   8       78.98       68.61     18.13 o
 -15   0   8      104.08      109.52     11.52 o
 -14   0   8        0.02        3.08      5.09 o
 -13   0   8      589.08      555.70     19.28 o
 -12   0   8       50.93       47.86      7.47 o
 -11   0   8       22.19       25.11      5.55 o
 -10   0   8        3.17        1.08      3.34 o
  -9   0   8       14.31       21.16      8.05 o
  -8   0   8      565.87      490.79     14.31 o
  -7   0   8      215.65      192.01      5.65 o
  -6   0   8       10.71       12.87      2.26 o
  -5   0   8       23.71       29.46      3.75 o
  -4   0   8      987.27      871.49     16.23 o
  -3   0   8      729.60      626.49     16.28 o
  -2   0   8       75.57      102.05      6.37 o
  -1   0   8      279.78      209.30      8.49 o
   0   0   8      684.20      661.28     15.02 o
   1   0   8      382.86      369.15     11.26 o
   2   0   8       61.20       57.23      5.67 o
   3   0   8       20.60       37.40      5.51 o
   4   0   8      704.85      799.58     19.82 o
   5   0   8       11.84        7.88      4.39 o
   6   0   8        5.26       -4.04      3.85 o
   7   0   8        3.21        3.02      4.19 o
   8   0   8      305.71      299.34     13.22 o
   9   0   8        0.25       11.18      5.02 o
  10   0   8       12.89       10.95     10.72 o
  11   0   8        4.19       -6.72     10.65 o
 -16   1   8       13.41       31.49      5.97 o
 -15   1   8       73.42       68.01      7.94 o
 -14   1   8       13.00        3.08      4.80 o
 -13   1   8      195.87      171.63      8.93 o
 -12   1   8       10.37        6.26      3.29 o
 -11   1   8      262.45      250.87     14.42 o
 -10   1   8      227.13      194.83      7.38 o
  -9   1   8       10.15       21.28      3.32 o
  -8   1   8       14.45       17.60      2.78 o
  -7   1   8     1877.53     1844.85     16.23 o
  -6   1   8      131.66      131.82      3.83 o
  -5   1   8      432.46      432.13      6.93 o
  -4   1   8       11.92        4.90      1.50 o
  -3   1   8     1573.58     1425.73     13.30 o
  -2   1   8        6.03        0.60      1.46 o
  -1   1   8     3851.64     3963.38     31.62 o
   0   1   8      266.15      250.24      6.43 o
   1   1   8      936.52      828.94     12.22 o
   2   1   8      119.46      100.86      5.16 o
   3   1   8      374.78      415.01      9.49 o
   4   1   8        7.79        7.05      2.57 o
   5   1   8       41.60       37.13      3.96 o
   6   1   8       67.32       71.79      5.53 o
   7   1   8      127.69      132.34      7.02 o
   8   1   8       11.25       13.27      3.74 o
   9   1   8        0.12        1.41      5.04 o
  10   1   8       41.74       50.41      9.75 o
  11   1   8       16.69       15.20     13.49 o
 -15   2   8       86.75       83.01      7.69 o
 -14   2   8        4.05        5.98      4.33 o
 -13   2   8       12.24       24.58      4.60 o
 -12   2   8      119.49      151.60      8.32 o
 -11   2   8      316.23      345.07     10.43 o
 -10   2   8       43.54       53.49      4.89 o
  -9   2   8      317.37      334.33     10.44 o
  -8   2   8      253.59      282.08      7.38 o
  -7   2   8      315.38      338.13      7.75 o
  -6   2   8        0.52        0.06      1.14 o
  -5   2   8       41.35       38.03      3.35 o
  -4   2   8     1263.35     1203.69     12.53 o
  -3   2   8     1406.06     1455.82     13.97 o
  -2   2   8     2339.99     2317.12     18.70 o
  -1   2   8      383.90      386.66      8.02 o
   0   2   8      606.01      571.28     10.17 o
   1   2   8        0.07       -0.50      1.72 o
   2   2   8        0.00       -1.14      1.86 o
   3   2   8        0.31        0.30      2.28 o
   4   2   8      463.23      461.11     10.69 o
   5   2   8       35.14       35.30      4.29 o
   6   2   8        8.71       10.13      3.17 o
   7   2   8       11.09       15.49      5.57 o
   8   2   8       12.61       21.15      4.25 o
   9   2   8        0.55       -2.94      4.47 o
  10   2   8        0.53       -2.56      8.55 o
 -15   3   8        6.84        4.41      4.72 o
 -14   3   8       34.26       39.92      5.53 o
 -13   3   8       72.88       84.62      7.06 o
 -12   3   8        0.17        3.23      3.62 o
 -11   3   8       85.32       95.32      7.43 o
 -10   3   8       17.50       20.15      4.63 o
  -9   3   8      141.31      134.64      7.67 o
  -8   3   8       40.80       39.31      3.60 o
  -7   3   8      417.40      381.68      8.90 o
  -6   3   8      146.45      163.44      5.89 o
  -5   3   8        1.20        3.79      1.85 o
  -4   3   8        2.25        2.45      1.64 o
  -3   3   8       67.00       89.45      4.48 o
  -2   3   8      422.14      454.67     11.09 o
  -1   3   8      195.72      239.22      8.21 o
   0   3   8       15.50        2.43      2.35 o
   1   3   8      436.23      352.41     13.05 o
   2   3   8       96.49       79.11      6.34 o
   3   3   8       61.14       51.81      6.43 o
   4   3   8       49.83       51.38      5.94 o
   5   3   8      132.92      123.14      8.56 o
   6   3   8       35.17       26.91      5.41 o
   7   3   8       33.91       24.31     12.25 o
   8   3   8        0.00       -3.73      3.88 o
   9   3   8        1.03        0.57      5.84 o
 -13   4   8        3.28       17.08      5.38 o
 -12   4   8        1.73       -2.85      5.37 o
 -11   4   8      222.69      262.95     14.27 o
 -10   4   8      106.41      103.88     10.18 o
  -9   4   8        2.08       -2.85      6.68 o
  -8   4   8        0.35       -0.33      2.96 o
  -7   4   8      209.29      213.04      8.53 o
  -6   4   8        1.66        2.14      2.40 o
  -5   4   8       32.40       32.45      3.53 o
  -4   4   8      490.74      493.98     11.24 o
  -3   4   8       21.90       39.48      4.60 o
  -2   4   8      142.65      130.55      5.94 o
  -1   4   8      358.80      363.45     10.73 o
   0   4   8      141.12      159.42      8.14 o
   1   4   8      295.36      316.11     10.61 o
   2   4   8       23.35       15.41      3.93 o
   3   4   8       16.83       12.31      3.95 o
   4   4   8       95.09       82.25     11.19 o
   5   4   8        8.64       14.22      4.53 o
   6   4   8       17.90       27.21      9.44 o
   7   4   8        0.61       -0.95      4.47 o
   8   4   8      114.80       99.27     10.21 o
 -12   5   8        0.38      -14.92     12.13 o
 -11   5   8        5.90      -13.43      6.72 o
 -10   5   8       45.14       46.98     11.84 o
  -9   5   8       41.99       47.64     13.53 o
  -8   5   8       16.69       25.03     21.71 o
  -7   5   8       31.91       30.25      9.78 o
  -6   5   8       14.27       22.99      4.18 o
  -5   5   8        0.02        8.09      5.99 o
  -4   5   8       61.89       71.49      7.51 o
  -3   5   8        4.55        9.73      3.98 o
  -2   5   8       48.91       57.01      7.54 o
  -1   5   8       31.56       35.59      7.51 o
   0   5   8      301.47      268.56     12.41 o
   1   5   8        4.86        0.47      4.75 o
   2   5   8        6.76       10.32      4.18 o
   3   5   8       11.28       14.17      4.94 o
   4   5   8        3.98        2.36      4.35 o
   5   5   8       13.45       10.58      6.05 o
   6   5   8       78.16       90.29     12.99 o
   7   5   8       77.82       71.44     11.20 o
  -9   6   8        8.21        7.67      5.10 o
  -8   6   8        8.26       18.57      6.37 o
  -7   6   8       26.39       39.26      9.94 o
  -6   6   8        1.47       -0.93      5.34 o
  -5   6   8        0.84        6.92      3.97 o
  -4   6   8       45.93       44.74      6.18 o
  -3   6   8        5.92        8.20      5.23 o
  -2   6   8        5.84        5.76      4.01 o
  -1   6   8        2.16        1.83      5.70 o
   0   6   8        5.32        4.02      4.17 o
   1   6   8       26.17       31.30      6.60 o
   2   6   8        7.11       -0.75     12.32 o
   3   6   8        0.62        4.32      4.71 o
   4   6   8        4.93       10.23      5.28 o
  -3   7   8      102.69      112.66      9.88 o
  -2   7   8        8.46        9.76      4.39 o
 -16   1   9        0.01        1.86      4.71 o
 -15   1   9       11.51       13.10      4.58 o
 -14   1   9        1.62       -4.84      3.49 o
 -13   1   9        4.30        9.97      3.78 o
 -12   1   9      220.67      229.25      9.04 o
 -11   1   9       94.21       88.90      6.12 o
 -10   1   9        0.43       -0.98      2.55 o
  -9   1   9       19.03       21.11      3.22 o
  -8   1   9      516.19      511.95     10.67 o
  -7   1   9      316.11      309.92      6.13 o
  -6   1   9       43.43       46.60      2.85 o
  -5   1   9      463.57      461.10      8.75 o
  -4   1   9      394.09      410.10      8.06 o
  -3   1   9        1.69        0.96      1.33 o
  -2   1   9       76.22       81.34      3.23 o
  -1   1   9      940.76      924.29     13.05 o
   0   1   9      257.75      261.30      6.82 o
   1   1   9        9.27        5.99      2.21 o
   2   1   9       54.73       57.59      4.46 o
   3   1   9       86.92       90.89      5.36 o
   4   1   9       10.89       10.70      3.11 o
   5   1   9        1.78       -0.41      5.37 o
   6   1   9      158.46      153.68      7.47 o
   7   1   9      143.66      136.07      7.43 o
   8   1   9        4.53        7.55      3.52 o
   9   1   9       47.44       44.74      7.64 o
  10   1   9        6.70       21.04      7.70 o
 -15   2   9        0.00        1.93      4.40 o
 -14   2   9       76.60       74.35      6.85 o
 -13   2   9        8.52       11.40      3.96 o
 -12   2   9       33.76       46.67      5.38 o
 -11   2   9      137.15      125.72      7.20 o
 -10   2   9      705.01      665.48     13.55 o
  -9   2   9       76.14       75.60      6.07 o
  -8   2   9      124.11      144.21      5.43 o
  -7   2   9        2.36        1.08      1.68 o
  -6   2   9      139.52      147.31      5.12 o
  -5   2   9       49.11       57.22      4.06 o
  -4   2   9      193.30      176.33      4.87 o
  -3   2   9      127.52      116.14      4.02 o
  -2   2   9     2664.94     2564.46     20.69 o
  -1   2   9      322.10      320.94      7.81 o
   0   2   9        6.51        4.40      1.98 o
   1   2   9       68.22       75.81      6.03 o
   2   2   9       64.11       59.95      4.60 o
   3   2   9        0.40        0.33      2.57 o
   4   2   9       99.36       91.12      6.20 o
   5   2   9       49.09       43.35      4.64 o
   6   2   9        0.00       -3.68      3.55 o
   7   2   9        5.88        6.28      3.34 o
   8   2   9        0.78       -1.84      3.30 o
   9   2   9        3.08        2.91      5.11 o
  10   2   9       20.30        7.60      8.43 o
 -14   3   9        0.99       -3.66      5.12 o
 -13   3   9       17.71       21.33      6.18 o
 -12   3   9       16.09       26.35      5.47 o
 -11   3   9      149.17      174.17     13.04 o
 -10   3   9       15.31       27.99     18.41 o
  -9   3   9        0.86        4.97      4.07 o
  -8   3   9       20.88       22.25      4.11 o
  -7   3   9      179.27      169.56      8.58 o
  -6   3   9       43.75       56.98      4.21 o
  -5   3   9      153.61      153.47      6.47 o
  -4   3   9       32.42       37.95      3.43 o
  -3   3   9        0.24        0.96      1.63 o
  -2   3   9       10.76       15.21      3.29 o
  -1   3   9      164.85      163.77      7.16 o
   0   3   9        3.32        7.41      3.12 o
   1   3   9        3.56        9.63      3.39 o
   2   3   9        1.02        1.73      2.83 o
   3   3   9      169.24      159.17     11.23 o
   4   3   9       26.94       28.45      4.84 o
   5   3   9       32.21       37.82      5.97 o
   6   3   9        6.64        8.05      6.51 o
   7   3   9       18.96       19.96      9.87 o
   8   3   9        0.12        0.82      4.39 o
   9   3   9        0.94       -7.94     14.30 o
 -13   4   9       65.35       63.93      8.36 o
 -12   4   9      101.21      102.23     10.96 o
 -11   4   9        0.02       -2.33      4.78 o
 -10   4   9      220.16      206.42     13.71 o
  -9   4   9       13.52       20.13      9.68 o
  -8   4   9        0.44       -0.67      3.10 o
  -7   4   9        2.08        2.92      3.22 o
  -6   4   9      321.31      312.81      8.83 o
  -5   4   9        5.56        3.87      2.79 o
  -4   4   9        0.49        3.40      2.27 o
  -3   4   9        5.76        5.60      3.01 o
  -2   4   9      207.01      217.10      8.60 o
  -1   4   9       28.42       30.90      4.36 o
   0   4   9       85.72       82.56      8.64 o
   1   4   9       21.25       26.25      5.22 o
   2   4   9      108.24       97.33      7.84 o
   3   4   9        2.95       -2.40      3.72 o
   4   4   9       20.32       21.12      4.96 o
   5   4   9        0.11        4.67      6.32 o
   6   4   9        6.93        7.90      4.33 o
   7   4   9       39.20       49.16     12.24 o
   8   4   9        0.79       38.89     14.51 o
 -12   5   9       38.41       38.74     13.77 o
 -11   5   9        3.28        3.08      8.76 o
 -10   5   9       86.28      113.14     15.40 o
  -9   5   9      112.41      122.23     15.73 o
  -8   5   9        6.63        9.66      4.93 o
  -7   5   9       12.49       21.09      7.20 o
  -6   5   9       15.84       21.89      5.61 o
  -5   5   9       43.80       31.98      6.26 o
  -4   5   9        0.11        0.90      4.46 o
  -3   5   9      175.26      158.97      8.27 o
  -2   5   9       13.50       24.19      4.33 o
  -1   5   9        7.20        0.65      3.09 o
   0   5   9        4.20        4.48      3.43 o
   1   5   9        2.69        5.31      3.74 o
   2   5   9       73.14       70.36      7.39 o
   3   5   9       21.28       16.74      4.74 o
   4   5   9       41.97       42.81      6.51 o
   5   5   9        3.90       11.28      9.61 o
   6   5   9        1.88        2.86      6.12 o
  -9   6   9        6.08       19.87      6.05 o
  -8   6   9        3.31        6.23      5.49 o
  -7   6   9       22.09        9.18     10.65 o
  -6   6   9       42.33       37.85      9.31 o
  -5   6   9       52.65       62.31      7.59 o
  -4   6   9        2.59       12.25      5.83 o
  -3   6   9        0.68       -3.31      6.85 o
  -2   6   9      112.13       87.98      9.49 o
  -1   6   9       13.37       16.87      5.36 o
   0   6   9        2.62        4.22      7.01 o
   1   6   9       94.97       86.51     25.62 o
   2   6   9        0.02      -10.28      7.70 o
   3   6   9        8.06        9.14      5.53 o
 -16   0  10       75.26       80.68     11.61 o
 -15   0  10      102.63      107.69     12.22 o
 -14   0  10       22.18       14.35      8.78 o
 -13   0  10       27.53       37.37      7.56 o
 -12   0  10        4.71       17.53      8.02 o
 -11   0  10      125.29      152.78     10.60 o
 -10   0  10      198.51      203.53     11.68 o
  -9   0  10       13.03       21.34      4.94 o
  -8   0  10      136.32      139.10      9.67 o
  -7   0  10        4.85        4.95      1.99 o
  -6   0  10        7.96       10.48      5.18 o
  -5   0  10      549.69      606.73     14.79 o
  -4   0  10      469.00      538.34     10.68 o
  -3   0  10        0.08        3.79      1.78 o
  -2   0  10       73.45       68.71      8.85 o
  -1   0  10       81.91       69.96      5.98 o
   0   0  10      266.22      304.43     11.08 o
   1   0  10     1228.44     1254.79     24.43 o
   2   0  10       10.42        3.23      4.51 o
   3   0  10        0.61        5.09      4.26 o
   4   0  10      316.94      329.58     14.42 o
   5   0  10       62.06       60.70      8.05 o
   6   0  10       74.50       66.36      8.41 o
   7   0  10      801.67      777.69     34.21 o
   8   0  10      511.11      599.31     30.39 o
   9   0  10        6.91       25.91     15.34 o
 -16   1  10       30.41       32.10      5.94 o
 -15   1  10       41.04       29.36      5.42 o
 -14   1  10       18.16       11.02      4.24 o
 -13   1  10      218.88      205.85      9.42 o
 -12   1  10      354.79      363.40     11.08 o
 -11   1  10      761.51      704.78     14.53 o
 -10   1  10       26.41       29.90      4.23 o
  -9   1  10      349.63      335.28      9.16 o
  -8   1  10      222.22      212.09      7.07 o
  -7   1  10       30.78       31.98      2.71 o
  -6   1  10        1.26       -1.08      1.89 o
  -5   1  10     1997.84     2021.98     20.72 o
  -4   1  10       45.08       49.18      3.92 o
  -3   1  10       14.62       23.52      2.12 o
  -2   1  10       18.75       17.30      2.65 o
  -1   1  10     1150.96     1116.37     15.56 o
   0   1  10      107.16      115.54      5.39 o
   1   1  10      497.00      466.49     10.29 o
   2   1  10       88.31      136.77      6.21 o
   3   1  10      168.86      153.90      8.51 o
   4   1  10      183.06      146.43      7.17 o
   5   1  10        3.74        3.85      3.03 o
   6   1  10       65.78       76.15      6.21 o
   7   1  10       92.48       74.19      6.08 o
   8   1  10       17.74       16.00      6.74 o
   9   1  10       11.12        4.60      4.01 o
 -15   2  10       39.51       35.49      5.63 o
 -14   2  10        8.79       20.69      4.83 o
 -13   2  10       24.40       31.17      5.60 o
 -12   2  10       44.78       45.54      5.50 o
 -11   2  10       10.08       14.82      3.83 o
 -10   2  10     1655.13     1688.48     22.98 o
  -9   2  10       23.74       20.05      3.99 o
  -8   2  10      130.79      111.21      5.63 o
  -7   2  10      201.86      205.16      6.73 o
  -6   2  10        3.40        1.71      1.37 o
  -5   2  10       21.76       10.71      1.78 o
  -4   2  10       17.19        7.40      1.97 o
  -3   2  10     1264.68     1276.65     16.59 o
  -2   2  10       21.05       26.26      3.28 o
  -1   2  10       14.06       10.12      3.19 o
   0   2  10      145.12      180.84      7.75 o
   1   2  10       13.46       16.08      2.89 o
   2   2  10        5.36       11.00      2.92 o
   3   2  10        0.17        4.29      2.75 o
   4   2  10      213.54      214.32      8.16 o
   5   2  10        0.39        0.24      3.01 o
   6   2  10        0.33        3.09      3.61 o
   7   2  10       12.68       20.69      5.53 o
   8   2  10       11.32       14.64      7.76 o
   9   2  10        4.55       17.15     12.02 o
 -14   3  10        2.47       -7.38      5.04 o
 -13   3  10       98.36       77.15      8.73 o
 -12   3  10       65.19       68.75      7.70 o
 -11   3  10       47.83       46.48      8.72 o
 -10   3  10       26.33       38.15     11.26 o
  -9   3  10        1.82       -3.91      4.27 o
  -8   3  10       28.43       22.48      4.49 o
  -7   3  10       60.78       63.96      5.56 o
  -6   3  10       19.50       22.14      4.28 o
  -5   3  10      657.45      625.54     13.57 o
  -4   3  10        0.11        5.59      3.17 o
  -3   3  10        8.66       11.60      3.46 o
  -2   3  10        0.16       -1.16      2.41 o
  -1   3  10      155.97      151.49      7.90 o
   0   3  10      126.66      109.44      8.30 o
   1   3  10        8.36        6.67      3.65 o
   2   3  10       24.98       38.92      5.70 o
   3   3  10       76.74       97.98      8.10 o
   4   3  10        2.11        4.66      3.76 o
   5   3  10       11.24        4.01      5.67 o
   6   3  10       11.03        9.60      4.57 o
   7   3  10       58.58       58.86      7.14 o
   8   3  10        5.08        0.20      4.24 o
 -13   4  10       16.02       18.95     12.40 o
 -12   4  10       18.58       21.08      7.12 o
 -11   4  10        4.92        9.54      6.54 o
 -10   4  10       96.43       91.54      9.88 o
  -9   4  10        7.53        6.90      5.19 o
  -8   4  10       52.27       38.48      6.90 o
  -7   4  10        3.53        4.05      3.09 o
  -6   4  10       61.85       52.15      4.51 o
  -5   4  10        6.30       10.36      3.28 o
  -4   4  10        0.32        0.19      2.55 o
  -3   4  10        1.77       -0.26      2.70 o
  -2   4  10      493.86      446.96     12.75 o
  -1   4  10       10.42       28.18      4.67 o
   0   4  10      109.87       67.44      6.69 o
   1   4  10       29.32       40.79      6.00 o
   2   4  10       43.75       58.36      7.00 o
   3   4  10        3.15        4.20      4.07 o
   4   4  10        3.45        2.01      3.98 o
   5   4  10       32.82       24.90      6.41 o
   6   4  10        0.17        1.56      4.87 o
   7   4  10        4.80       -1.35     14.54 o
 -11   5  10       22.23       30.06     11.35 o
 -10   5  10        0.07        7.01      8.27 o
  -9   5  10       39.95       41.69      7.69 o
  -8   5  10        0.21       -1.13      5.86 o
  -7   5  10       22.08       32.08      6.56 o
  -6   5  10       10.86        2.34      3.98 o
  -5   5  10       30.79       39.01      6.93 o
  -4   5  10       15.47       22.12      4.57 o
  -3   5  10        9.81       13.39      3.61 o
  -2   5  10       51.04       51.82      5.95 o
  -1   5  10       28.38       22.30      4.35 o
   0   5  10        1.32       -1.54      3.27 o
   1   5  10        1.72       -0.16      3.54 o
   2   5  10        2.60       -2.39      3.57 o
   3   5  10        4.54        9.37      4.50 o
   4   5  10        5.23        3.73      6.17 o
   5   5  10        0.02        4.82     13.83 o
  -8   6  10        2.08        2.41      5.75 o
  -7   6  10        2.85        1.41      5.57 o
  -6   6  10       39.22       30.80      9.09 o
  -5   6  10        0.99       -5.83      4.97 o
  -4   6  10        0.93       -1.66      3.79 o
  -3   6  10       23.00       35.15      9.05 o
  -2   6  10       20.45       30.79      6.12 o
  -1   6  10        0.04        6.58      4.63 o
   0   6  10       18.16       23.28      6.47 o
   1   6  10       13.28       22.95      8.83 o
   2   6  10        3.48       -1.13      5.12 o
 -15   1  11        0.04        6.57      4.85 o
 -14   1  11       24.65       25.75      5.11 o
 -13   1  11        0.00       -0.76      4.20 o
 -12   1  11      176.79      166.47      8.82 o
 -11   1  11       94.58       92.48      7.20 o
 -10   1  11        4.29        1.54      4.34 o
  -9   1  11       55.80       54.00      4.82 o
  -8   1  11        0.21        1.55      2.57 o
  -7   1  11        0.22        1.22      2.18 o
  -6   1  11       30.77       32.72      5.24 o
  -5   1  11      279.24      283.04      7.46 o
  -4   1  11       32.62       35.97      2.96 o
  -3   1  11       46.63       50.56      4.00 o
  -2   1  11       24.70       27.79      3.39 o
  -1   1  11        0.00        1.58      2.08 o
   0   1  11        0.01        1.17      2.17 o
   1   1  11        1.36        1.57      2.53 o
   2   1  11       63.14       66.19      5.27 o
   3   1  11        0.38        0.20      3.12 o
   4   1  11        0.08       -2.83      2.68 o
   5   1  11        0.65       -0.91      3.12 o
   6   1  11       43.82       44.99      7.24 o
   7   1  11        0.62        2.62      5.00 o
   8   1  11       18.85       16.97      4.12 o
 -15   2  11        0.03        2.42      4.52 o
 -14   2  11       30.90       23.27      5.48 o
 -13   2  11        1.09        2.01      3.65 o
 -12   2  11        5.11        3.48      3.63 o
 -11   2  11       25.83       22.87      4.32 o
 -10   2  11      224.36      239.56      8.87 o
  -9   2  11       39.27       38.40      5.40 o
  -8   2  11        1.46        0.16      2.20 o
  -7   2  11       20.75       27.74      4.41 o
  -6   2  11       11.27        7.26      1.74 o
  -5   2  11      140.99      127.25      5.44 o
  -4   2  11      197.07      169.26      7.47 o
  -3   2  11       15.99       19.63      2.86 o
  -2   2  11       11.10       15.41      3.58 o
  -1   2  11       12.71       12.22      3.38 o
   0   2  11        0.33        5.04      3.38 o
   1   2  11       24.95       25.66      3.71 o
   2   2  11       10.84       11.40      3.30 o
   3   2  11       29.82       28.47      5.17 o
   4   2  11        2.18        1.19      3.33 o
   5   2  11       18.56       18.09      4.54 o
   6   2  11        6.31       16.52      9.10 o
   7   2  11        0.09        2.81      3.61 o
   8   2  11        1.93        4.80      3.79 o
 -14   3  11       13.04       20.45     10.71 o
 -13   3  11        0.10        2.85      5.15 o
 -12   3  11        0.36        3.47      4.72 o
 -11   3  11        0.76       -3.15      4.76 o
 -10   3  11       43.63       49.21     12.58 o
  -9   3  11       35.93       34.51     12.00 o
  -8   3  11      114.85       90.11      6.49 o
  -7   3  11       61.18       59.42      5.72 o
  -6   3  11       12.84        9.51      2.92 o
  -5   3  11       30.11       27.63      4.24 o
  -4   3  11        5.64       -2.71      2.60 o
  -3   3  11        2.11        4.98      3.11 o
  -2   3  11      777.06      710.49     20.70 o
  -1   3  11      384.92      407.91     28.39 o
   0   3  11        1.66        6.14      3.76 o
   1   3  11       80.63       91.62      7.99 o
   2   3  11        0.79        1.85      4.30 o
   3   3  11       26.78       21.45      5.12 o
   4   3  11        9.90       12.98      6.88 o
   5   3  11       91.96       69.77     12.41 o
   6   3  11        0.37        7.79      4.37 o
   7   3  11        0.07        2.08      5.59 o
 -13   4  11        2.45       13.38     13.10 o
 -12   4  11       66.65       38.43      8.14 o
 -11   4  11      120.16      131.52     11.69 o
 -10   4  11        4.25       11.10      7.25 o
  -9   4  11       63.46       62.36      8.08 o
  -8   4  11        3.16       -3.50      2.91 o
  -7   4  11       90.51       78.72      6.43 o
  -6   4  11       78.50       90.32      7.38 o
  -5   4  11      129.10      157.95      8.50 o
  -4   4  11        0.42        2.03      3.58 o
  -3   4  11       48.88       61.18      6.17 o
  -2   4  11      219.43      212.24      9.38 o
  -1   4  11       99.19       97.31      7.56 o
   0   4  11      188.53      186.74     11.59 o
   1   4  11       20.78       21.07      4.94 o
   2   4  11       16.06       24.46      5.70 o
   3   4  11        5.63        3.50      4.39 o
   4   4  11       21.21       18.07      5.23 o
   5   4  11        0.00        2.96      4.52 o
   6   4  11        0.00       -1.44      7.81 o
 -11   5  11      108.98       97.63     11.49 o
 -10   5  11        6.02        7.83      6.05 o
  -9   5  11        2.27        7.89      7.53 o
  -8   5  11        0.47        0.98      3.76 o
  -7   5  11       42.25       42.42      6.51 o
  -6   5  11       18.09       12.93      4.51 o
  -5   5  11       14.51       24.60      4.82 o
  -4   5  11        8.36        8.20      3.63 o
  -3   5  11        7.87        6.77      3.51 o
  -2   5  11        9.40       13.10      4.28 o
  -1   5  11        0.71       -3.52      2.96 o
   0   5  11        9.91        8.43      5.37 o
   1   5  11       50.17       50.60      6.91 o
   2   5  11        0.10        1.20      5.74 o
   3   5  11        0.28       -4.17      4.30 o
   4   5  11        2.72        5.55      5.03 o
  -7   6  11        5.04       -5.79      4.45 o
  -6   6  11       64.33       67.02     12.21 o
  -5   6  11        0.03       -0.42      4.15 o
  -4   6  11       35.95       43.00      7.15 o
  -3   6  11        2.43        2.76      4.34 o
  -2   6  11       43.44       43.23      7.80 o
  -1   6  11       44.31       31.23      6.69 o
   0   6  11        0.45        9.88      5.10 o
 -15   0  12        0.20        2.68      8.55 o
 -14   0  12      127.25      139.16     12.85 o
 -13   0  12       82.58       94.18     10.76 o
 -12   0  12        8.30        7.92      6.86 o
 -11   0  12      251.79      272.88     13.91 o
 -10   0  12        0.98        0.12      4.46 o
  -9   0  12       10.04       16.69      5.38 o
  -8   0  12       20.10       33.90      5.79 o
  -7   0  12        2.16        3.95      2.69 o
  -6   0  12      111.76      121.77      7.91 o
  -5   0  12       77.25       83.16      5.31 o
  -4   0  12      117.34      120.68      5.68 o
  -3   0  12        5.84        3.90      5.19 o
  -2   0  12      200.68      198.25     10.05 o
  -1   0  12       18.61       19.84      4.77 o
   0   0  12       41.13       33.99      6.34 o
   1   0  12        9.43       19.22      5.29 o
   2   0  12       88.06      131.51     11.45 o
   3   0  12        5.41       23.49      6.02 o
   4   0  12        0.15        1.19      3.94 o
   5   0  12        0.50        1.83      9.68 o
   6   0  12       65.71       51.06     12.38 o
   7   0  12       13.81       16.50      5.50 o
   8   0  12        5.57        8.64     10.76 o
 -15   1  12       10.10       13.78      4.89 o
 -14   1  12       40.66       46.04      6.13 o
 -13   1  12        3.02       -1.05      5.35 o
 -12   1  12       97.56       99.55      7.44 o
 -11   1  12       18.28       17.08      4.24 o
 -10   1  12       17.11       14.28      3.66 o
  -9   1  12      240.27      241.03      8.50 o
  -8   1  12      218.92      229.94      7.78 o
  -7   1  12      141.03      155.77      5.75 o
  -6   1  12        0.01        2.05      1.87 o
  -5   1  12      244.79      236.21      7.13 o
  -4   1  12      196.60      178.82      6.38 o
  -3   1  12       25.56       14.02      2.60 o
  -2   1  12       87.01       58.87      4.65 o
  -1   1  12      156.33      158.88      6.59 o
   0   1  12       64.54       71.13      5.39 o
   1   1  12      108.13      102.29      6.29 o
   2   1  12        8.87        6.90      2.76 o
   3   1  12       26.92       38.40      8.57 o
   4   1  12        6.70       11.14      4.09 o
   5   1  12       19.21       21.25      4.90 o
   6   1  12        7.66        7.13      6.21 o
   7   1  12        8.82       -0.95      5.24 o
   8   1  12        0.90        3.38      4.31 o
 -15   2  12        4.19        6.06      4.93 o
 -14   2  12       84.04       98.29      7.70 o
 -13   2  12        6.11        5.51      3.93 o
 -12   2  12       16.10       13.64      5.06 o
 -11   2  12        1.49        1.51      3.35 o
 -10   2  12      120.35      129.64      7.42 o
  -9   2  12      290.99      288.68     10.45 o
  -8   2  12       98.65       99.00      6.98 o
  -7   2  12        0.34       -2.75      1.98 o
  -6   2  12       36.67       40.32      3.52 o
  -5   2  12      133.53      151.55      9.97 o
  -4   2  12       11.70       24.30      4.59 o
  -3   2  12       12.09       23.43      4.44 o
  -2   2  12      926.65      955.37     18.52 o
  -1   2  12       52.64       45.23      8.22 o
   0   2  12       34.20       35.52      4.21 o
   1   2  12        0.82        6.90      3.37 o
   2   2  12       51.58       58.39      8.69 o
   3   2  12        7.46       10.56      3.78 o
   4   2  12        1.96        1.55      3.19 o
   5   2  12       20.85       26.24      4.82 o
   6   2  12        8.12       13.66      4.43 o
   7   2  12        0.81        4.89      8.27 o
 -14   3  12       24.18       33.54      7.54 o
 -13   3  12       11.84       29.83      6.57 o
 -12   3  12       77.84       83.53      8.78 o
 -11   3  12        1.12        5.22      5.39 o
 -10   3  12       52.00       65.32      8.73 o
  -9   3  12       10.41       11.98      5.54 o
  -8   3  12       91.34       84.86     10.79 o
  -7   3  12       82.01       89.06      9.00 o
  -6   3  12       42.49       37.19      4.85 o
  -5   3  12      260.34      275.35     10.17 o
  -4   3  12       98.17      112.83      7.62 o
  -3   3  12      469.52      389.80     12.27 o
  -2   3  12      609.36      647.47     16.48 o
  -1   3  12      211.97      203.18     10.53 o
   0   3  12       67.23       69.86      7.31 o
   1   3  12       88.47       82.77      7.72 o
   2   3  12        8.20        6.38      5.40 o
   3   3  12      107.49       86.36      9.33 o
   4   3  12       31.25       16.63      5.71 o
   5   3  12       69.01       53.28      9.75 o
   6   3  12        3.93       -3.74      4.63 o
 -12   4  12       26.41       17.77      7.32 o
 -11   4  12       32.43       31.33      7.72 o
 -10   4  12      109.94      122.23     11.02 o
  -9   4  12       48.63       60.28      9.85 o
  -8   4  12       37.41       33.97      6.14 o
  -7   4  12       32.77       17.51      5.25 o
  -6   4  12       12.03       21.34      9.26 o
  -5   4  12        0.44        3.76      3.25 o
  -4   4  12       83.49       81.17      7.08 o
  -3   4  12        0.04        5.75      3.65 o
  -2   4  12      129.22      157.20      9.42 o
  -1   4  12       80.59       66.46      7.18 o
   0   4  12        3.02       11.94      4.30 o
   1   4  12       17.22       35.38      6.06 o
   2   4  12       29.42       21.10      7.26 o
   3   4  12       27.42       30.74      6.32 o
   4   4  12        0.07        0.47      4.31 o
   5   4  12        7.34       10.36      8.92 o
 -10   5  12       17.81       21.19      9.65 o
  -9   5  12        9.27        3.93      8.65 o
  -8   5  12       14.27       17.57      4.80 o
  -7   5  12        1.59        3.80      4.70 o
  -6   5  12       49.56       53.19      8.35 o
  -5   5  12       62.74       68.98     10.43 o
  -4   5  12        0.11        0.72      3.33 o
  -3   5  12        0.02        4.23      3.58 o
  -2   5  12        2.87        1.20      3.73 o
  -1   5  12        8.84       12.91      4.26 o
   0   5  12      111.93       93.29      8.62 o
   1   5  12       11.71        8.71      4.81 o
   2   5  12        8.76       -3.43      5.12 o
   3   5  12        6.83        5.83      9.49 o
  -6   6  12       15.15       11.61      6.98 o
  -5   6  12        0.05       -3.38      6.38 o
  -4   6  12       35.95       46.90     15.81 o
  -3   6  12        3.63       12.94      5.28 o
  -2   6  12        6.71        3.69     11.60 o
 -15   1  13        0.66        0.23      4.33 o
 -14   1  13       26.78       25.83      5.35 o
 -13   1  13        3.57        1.42      4.09 o
 -12   1  13       28.49       28.86      4.91 o
 -11   1  13      177.14      183.91      9.22 o
 -10   1  13       11.22       17.15      5.52 o
  -9   1  13        0.01       -1.59      2.76 o
  -8   1  13       41.79       49.62      4.98 o
  -7   1  13        0.02        1.54      2.13 o
  -6   1  13       36.97       32.90      3.71 o
  -5   1  13       50.93       71.57      5.23 o
  -4   1  13       52.02       44.74      4.72 o
  -3   1  13       28.45       24.46      3.81 o
  -2   1  13        7.41       18.09      3.42 o
  -1   1  13       38.58       53.33      5.40 o
   0   1  13       81.53       63.98      5.55 o
   1   1  13        0.23       -0.81      3.00 o
   2   1  13        1.08        3.25      2.76 o
   3   1  13       17.22       17.78      5.53 o
   4   1  13        0.01        1.42      2.94 o
   5   1  13        5.31        2.12      3.73 o
   6   1  13       31.48       28.21      4.78 o
   7   1  13       38.49       36.22      5.39 o
 -14   2  13        3.09       -4.46      4.12 o
 -13   2  13        7.86       12.81      5.73 o
 -12   2  13       40.64       36.63      5.37 o
 -11   2  13        2.09        0.31      3.33 o
 -10   2  13        5.28       -0.67      4.50 o
  -9   2  13       39.70       28.30      5.97 o
  -8   2  13      199.56      205.73     20.28 o
  -7   2  13        0.01        5.21      3.38 o
  -6   2  13        0.06        1.40      2.63 o
  -5   2  13        0.05       -1.84      5.54 o
  -4   2  13       47.57       60.20      8.26 o
  -3   2  13      111.61      102.50     10.64 o
  -2   2  13      282.74      290.94     10.85 o
  -1   2  13      122.18      108.49      6.64 o
   0   2  13       12.97       10.08      3.43 o
   1   2  13        0.49        5.60      3.35 o
   2   2  13        3.34        4.95      3.68 o
   3   2  13        0.25        1.46      2.94 o
   4   2  13        2.21       -3.26      3.56 o
   5   2  13       15.50       15.40      5.62 o
   6   2  13       10.37       11.50      4.75 o
 -14   3  13        4.71       16.21      6.89 o
 -13   3  13        0.73       -6.80      5.07 o
 -12   3  13       13.50       12.77      5.68 o
 -11   3  13        4.11        2.37      5.74 o
 -10   3  13        5.44       -4.56      5.04 o
  -9   3  13       15.32       11.96      5.61 o
  -8   3  13        4.69        1.80      5.70 o
  -7   3  13       40.58       46.41      8.70 o
  -6   3  13        1.66        1.44      3.43 o
  -5   3  13        9.68       17.62      4.56 o
  -4   3  13      116.77      131.34      8.65 o
  -3   3  13      349.43      315.07     12.15 o
  -2   3  13        1.16        7.48      4.27 o
  -1   3  13       73.19       55.75      6.76 o
   0   3  13       18.41       16.11      4.76 o
   1   3  13       17.58       16.73      4.69 o
   2   3  13        2.05       -4.87      3.97 o
   3   3  13       59.35       50.79      6.84 o
   4   3  13       20.31       19.53      5.62 o
   5   3  13        0.21        2.42      4.40 o
 -12   4  13       71.03       38.60      9.35 o
 -11   4  13        5.97        6.19     12.49 o
 -10   4  13        7.95       32.47     10.91 o
  -9   4  13        5.06        6.27      7.38 o
  -8   4  13       30.52       34.53      6.44 o
  -7   4  13       22.59       16.60      5.64 o
  -6   4  13        0.78       -4.83      4.13 o
  -5   4  13        9.16       15.72      4.42 o
  -4   4  13       27.68       35.79      5.91 o
  -3   4  13        0.80       -0.45      3.61 o
  -2   4  13        0.01       -0.77      3.57 o
  -1   4  13       10.77       14.18      4.95 o
   0   4  13       11.25       19.48      8.66 o
   1   4  13       53.27       39.01      7.05 o
   2   4  13        2.48       -1.10      4.48 o
   3   4  13        0.07       -0.12      3.98 o
   4   4  13        3.59       -1.21      5.21 o
 -10   5  13        4.72        9.57      9.17 o
  -9   5  13        6.73        3.45      7.31 o
  -8   5  13        1.15       -2.31      7.98 o
  -7   5  13       34.07       24.77      6.31 o
  -6   5  13        1.09        6.02      4.76 o
  -5   5  13        4.94        6.69      4.01 o
  -4   5  13        0.40       -3.59      3.15 o
  -3   5  13        7.49       11.34      5.04 o
  -2   5  13        1.17       -7.47      3.74 o
  -1   5  13        5.87        5.83      4.72 o
   0   5  13        7.13        5.54      8.07 o
   1   5  13        0.07       -7.01      4.36 o
 -15   0  14       77.94      101.77     12.85 o
 -14   0  14       56.22       78.39     11.19 o
 -13   0  14      392.02      445.17     19.51 o
 -12   0  14      360.97      296.48     20.97 o
 -11   0  14      123.40      140.69     11.93 o
 -10   0  14      141.73      125.56     10.85 o
  -9   0  14        3.41       15.83      5.94 o
  -8   0  14       28.00       14.71      5.81 o
  -7   0  14       77.60       87.86      8.61 o
  -6   0  14      907.02      998.41     23.91 o
  -5   0  14      215.07      188.06     11.33 o
  -4   0  14       42.78       81.57      8.80 o
  -3   0  14        0.28       -5.56      4.34 o
  -2   0  14       33.41       26.02      6.07 o
  -1   0  14       58.46       48.66      9.63 o
   0   0  14      128.31      105.21     11.37 o
   1   0  14      246.70      247.99     13.38 o
   2   0  14      117.10      103.45     27.79 o
   3   0  14       22.89       12.36      5.58 o
   4   0  14        9.72        8.24      7.81 o
   5   0  14       40.96       20.34     11.56 o
   6   0  14      102.02      102.29     28.92 o
 -15   1  14       46.34       51.28      7.03 o
 -14   1  14        0.01       -5.34      4.43 o
 -13   1  14        0.05        1.00      6.64 o
 -12   1  14       61.31       62.57      6.69 o
 -11   1  14      696.80      661.94     19.97 o
 -10   1  14        1.94       11.63      3.86 o
  -9   1  14       16.08       19.35      3.98 o
  -8   1  14       10.68       12.35      3.67 o
  -7   1  14       46.74       54.22      5.10 o
  -6   1  14       61.91       63.28      5.33 o
  -5   1  14       50.19       47.35      5.05 o
  -4   1  14       82.43      110.55      6.77 o
  -3   1  14       26.83       38.19      4.48 o
  -2   1  14        8.69       13.19      3.47 o
  -1   1  14        7.02        5.72      3.53 o
   0   1  14       60.36       50.02      5.36 o
   1   1  14       52.57       31.43      4.88 o
   2   1  14       13.89        8.04      3.42 o
   3   1  14        8.75       13.09      3.82 o
   4   1  14        0.08        1.15      3.27 o
   5   1  14        2.20       -1.33      4.01 o
   6   1  14       96.14       76.39      7.51 o
 -14   2  14       47.14       64.84      6.74 o
 -13   2  14        4.89        8.85      9.20 o
 -12   2  14        0.06       -2.06      6.16 o
 -11   2  14       19.91       23.02      4.64 o
 -10   2  14       29.99       36.51      4.91 o
  -9   2  14      128.90      145.45     11.10 o
  -8   2  14       32.34       32.01      6.88 o
  -7   2  14       16.03       18.19      4.70 o
  -6   2  14      147.53      142.27      6.89 o
  -5   2  14        8.31       13.15      3.38 o
  -4   2  14       10.47       13.23      3.57 o
  -3   2  14      130.07      131.75      7.32 o
  -2   2  14      268.38      281.38     11.30 o
  -1   2  14        1.75       -1.48      3.30 o
   0   2  14        0.00       -2.06      2.85 o
   1   2  14        0.29        3.60      3.31 o
   2   2  14       46.77       41.33      5.52 o
   3   2  14        3.47        5.47      3.59 o
   4   2  14       37.88       26.10      6.68 o
   5   2  14       22.29       35.43      6.09 o
 -13   3  14        0.25        3.68      5.46 o
 -12   3  14        4.34        6.38      5.27 o
 -11   3  14      114.85       82.79     10.50 o
 -10   3  14        6.41       11.13      8.53 o
  -9   3  14        0.01        5.94      7.35 o
  -8   3  14       14.51       13.84      9.72 o
  -7   3  14       30.72       29.74      7.88 o
  -6   3  14       30.43       30.51     11.04 o
  -5   3  14       20.87       25.10      5.19 o
  -4   3  14       59.06       67.00      7.60 o
  -3   3  14        1.69       -1.77      4.23 o
  -2   3  14       24.31       10.83      4.70 o
  -1   3  14       35.37       25.01      5.30 o
   0   3  14       12.58       23.90      5.53 o
   1   3  14        8.08        7.76      6.59 o
   2   3  14        8.06        6.75      5.31 o
   3   3  14        0.01       -7.31      8.47 o
   4   3  14        0.00       -2.26      4.67 o
 -11   4  14       13.63        1.22      8.72 o
 -10   4  14       12.38        9.94      8.42 o
  -9   4  14        0.05       -0.96      7.42 o
  -8   4  14       30.48       29.76      6.83 o
  -7   4  14        4.39       13.84      5.83 o
  -6   4  14        2.66        7.61      5.40 o
  -5   4  14        0.00        2.84      3.59 o
  -4   4  14       74.06       76.54      9.53 o
  -3   4  14       32.31       45.48      6.68 o
  -2   4  14       39.87       29.60      5.76 o
  -1   4  14        1.22        1.26      4.25 o
   0   4  14        0.40        0.47      4.62 o
   1   4  14        2.55       -1.67      4.81 o
   2   4  14        1.58        5.17      5.10 o
  -8   5  14        4.95       16.23      8.37 o
  -7   5  14       10.98       10.36     10.91 o
  -6   5  14       12.77       -0.23      6.09 o
  -5   5  14        3.07        6.17      4.59 o
  -4   5  14        0.48       -0.07      6.65 o
  -3   5  14       23.29       15.66     10.85 o
  -2   5  14        9.44       13.22      5.41 o
  -1   5  14       16.34       10.56      5.27 o
   0   5  14       19.65       33.00      6.72 o
 -14   1  15        0.30       -5.30      4.57 o
 -13   1  15        0.93       -1.38      5.48 o
 -12   1  15      117.73      120.70      8.50 o
 -11   1  15      202.22      176.30      9.09 o
 -10   1  15        0.66        3.92      3.64 o
  -9   1  15        0.26       -0.02      4.61 o
  -8   1  15        0.99        1.28      7.05 o
  -7   1  15       10.26       10.59      3.85 o
  -6   1  15        5.10        3.65      3.74 o
  -5   1  15      127.53      121.06      7.60 o
  -4   1  15       28.11       43.20      6.10 o
  -3   1  15       14.83       25.51      4.48 o
  -2   1  15        5.32        4.02      3.33 o
  -1   1  15       40.47       33.59      4.92 o
   0   1  15       38.96       33.58      4.95 o
   1   1  15        3.47        4.26      3.31 o
   2   1  15        0.77       -0.09      2.96 o
   3   1  15        0.34        8.37      3.56 o
   4   1  15        4.80        3.55      3.46 o
   5   1  15        5.68        9.86      5.48 o
 -14   2  15        1.16       10.18      5.47 o
 -13   2  15        3.65       -3.53      6.04 o
 -12   2  15        0.01       11.67      4.43 o
 -11   2  15        0.25       -0.97      3.82 o
 -10   2  15       33.47       45.56     10.70 o
  -9   2  15        0.00       -0.50      5.53 o
  -8   2  15       30.20       30.37      6.83 o
  -7   2  15       22.33       24.57      6.28 o
  -6   2  15       10.73       23.96      4.37 o
  -5   2  15        8.25       -0.09      3.16 o
  -4   2  15       55.54       46.79      5.42 o
  -3   2  15      166.50      184.66      8.26 o
  -2   2  15       16.30       11.33      3.83 o
  -1   2  15        3.99        8.61      3.87 o
   0   2  15       30.36       12.28      7.63 o
   1   2  15        0.45       -1.40      3.72 o
   2   2  15        6.74        7.69      4.48 o
   3   2  15       31.72       22.13      6.56 o
   4   2  15       12.69        2.44      4.55 o
 -12   3  15        1.51       10.37      8.44 o
 -11   3  15        0.05        1.41      8.83 o
 -10   3  15       13.32       -1.19      8.98 o
  -9   3  15        7.96       33.58     10.50 o
  -8   3  15      116.18      111.10     17.03 o
  -7   3  15       20.83       27.78      9.00 o
  -6   3  15        2.67       -3.83      5.21 o
  -5   3  15       10.87        4.80      4.46 o
  -4   3  15      124.29      101.89      8.78 o
  -3   3  15      116.65      146.75      9.90 o
  -2   3  15      139.70      114.36     13.55 o
  -1   3  15      124.26      138.98     10.12 o
   0   3  15        3.50        5.59      4.54 o
   1   3  15        6.03        0.00      4.20 o
   2   3  15        0.07       -6.04      4.06 o
   3   3  15       21.73       23.04      6.06 o
 -11   4  15       45.37       45.68     12.25 o
 -10   4  15        2.01       18.59      9.50 o
  -9   4  15        0.06        3.56      8.35 o
  -8   4  15       11.64        9.04      6.30 o
  -7   4  15        0.01       15.31     10.65 o
  -6   4  15       20.47       29.87      8.08 o
  -5   4  15        0.44       10.78      5.05 o
  -4   4  15        6.38       14.15      5.31 o
  -3   4  15       10.26        7.66      5.24 o
  -2   4  15        0.65        1.15      4.25 o
  -1   4  15        2.37       -1.37      4.98 o
   0   4  15        0.16        5.80      5.10 o
   1   4  15        2.13       -2.53      5.07 o
  -6   5  15        7.79        9.04      6.84 o
  -5   5  15        0.82        3.13      6.07 o
  -4   5  15        2.43        6.62      8.11 o
  -3   5  15        3.13        8.17      5.65 o
 -14   0  16       12.41       14.90      8.38 o
 -13   0  16      118.17      111.34     12.43 o
 -12   0  16        3.53       10.04      7.67 o
 -11   0  16      122.40      110.70     14.53 o
 -10   0  16       52.04       66.59     13.60 o
  -9   0  16       26.42       51.10     12.65 o
  -8   0  16        7.65       22.64     10.65 o
  -7   0  16       13.58       16.22      9.54 o
  -6   0  16       77.22       76.86      9.19 o
  -5   0  16        0.73        6.31      5.59 o
  -4   0  16        8.38        8.10      5.27 o
  -3   0  16       54.36       35.70     13.21 o
  -2   0  16        9.33       26.09      6.28 o
  -1   0  16        3.13        9.45      5.64 o
   0   0  16        0.53        0.05      4.84 o
   1   0  16        6.02       16.87      9.04 o
   2   0  16        0.06        0.09      4.61 o
   3   0  16        0.73        2.72      5.94 o
   4   0  16        5.90       11.89      5.74 o
 -14   1  16       11.95       17.73      6.26 o
 -13   1  16       13.97       11.87      5.45 o
 -12   1  16        0.05       -0.34      4.42 o
 -11   1  16       11.81       45.04      7.25 o
 -10   1  16       36.11       54.47      7.18 o
  -9   1  16        0.89       11.83      4.91 o
  -8   1  16       12.13        6.65     11.08 o
  -7   1  16        0.56       12.24      4.61 o
  -6   1  16       84.81       90.48      7.17 o
  -5   1  16       20.99       18.15      4.23 o
  -4   1  16        0.33        0.97      3.62 o
  -3   1  16       36.09       47.71      5.75 o
  -2   1  16        1.00        0.77      3.35 o
  -1   1  16       26.35       19.49      4.36 o
   0   1  16        1.34        2.73      3.34 o
   1   1  16        1.55        4.58      3.77 o
   2   1  16        6.61        8.48      3.85 o
   3   1  16        0.15       -5.39      3.26 o
 -13   2  16        6.60        8.50      6.24 o
 -12   2  16        0.01        7.98      7.50 o
 -11   2  16        8.88        8.71      5.72 o
 -10   2  16       30.25       26.35      7.20 o
  -9   2  16        2.61       -0.55     10.69 o
  -8   2  16       43.75       71.91     15.29 o
  -7   2  16        9.75       11.95      5.79 o
  -6   2  16       25.21       26.89      5.39 o
  -5   2  16        1.19        4.15      3.89 o
  -4   2  16       11.44       10.64      4.65 o
  -3   2  16      260.32      276.00     13.09 o
  -2   2  16       22.29       25.38      5.48 o
  -1   2  16        5.49        3.53      4.53 o
   0   2  16       36.42       33.27      7.12 o
   1   2  16        0.10       -6.36      5.15 o
   2   2  16       11.98        4.00      4.73 o
   3   2  16        4.05       -1.63      6.23 o
 -12   3  16        2.58        4.87      7.83 o
 -11   3  16       19.10       40.00     11.06 o
 -10   3  16       61.80       73.40     14.43 o
  -9   3  16       27.49       41.52     14.36 o
  -8   3  16       52.87       74.77     16.25 o
  -7   3  16        9.45       11.73      7.00 o
  -6   3  16        3.99       -1.97      6.27 o
  -5   3  16       16.89       19.18      6.41 o
  -4   3  16       24.51       17.39      8.98 o
  -3   3  16      284.69      281.20     17.33 o
  -2   3  16      138.81      130.14     10.12 o
  -1   3  16       51.79       46.90      7.34 o
   0   3  16       16.44       11.40      5.36 o
   1   3  16        4.93        6.31      5.61 o
  -9   4  16        1.50       -6.38      7.79 o
  -8   4  16       10.41       -6.31      8.94 o
  -7   4  16        0.49       -8.48     12.63 o
  -6   4  16       10.61       10.63      7.34 o
  -5   4  16        2.30        7.02      4.96 o
  -4   4  16       15.68        4.64      4.95 o
  -3   4  16        9.78       27.81      6.59 o
  -2   4  16        0.37        8.39      5.38 o
  -1   4  16       10.65        4.69      5.45 o
 -13   1  17       17.38       15.78      7.30 o
 -12   1  17        4.23        0.15      7.92 o
 -11   1  17        6.84       -3.97      5.17 o
 -10   1  17        6.25       13.10      6.44 o
  -9   1  17        3.23       15.76      7.77 o
  -8   1  17        0.43       -7.59      9.67 o
  -7   1  17        2.85        2.43      5.53 o
  -6   1  17        9.80       12.22      4.31 o
  -5   1  17        7.30        8.74      4.00 o
  -4   1  17        3.50        7.52      3.93 o
  -3   1  17        1.13        0.31      3.49 o
  -2   1  17        5.19        6.53      3.86 o
  -1   1  17        0.01       -0.75      3.54 o
   0   1  17        6.27        9.86      4.28 o
   1   1  17        0.24        0.90      4.05 o
   2   1  17        0.68        1.09      5.50 o
 -12   2  17        0.00      -12.08      8.65 o
 -11   2  17        8.27        7.28      8.96 o
 -10   2  17       21.10       27.98     11.26 o
  -9   2  17        7.01       15.73     10.76 o
  -8   2  17        4.57       24.71     12.25 o
  -7   2  17        1.59        5.46      6.02 o
  -6   2  17        0.24        5.09      5.25 o
  -5   2  17        0.44        1.25      4.21 o
  -4   2  17        4.87        6.65      4.85 o
  -3   2  17       52.60       42.77     11.84 o
  -2   2  17        4.43       14.53      5.28 o
  -1   2  17        9.45        2.71      4.81 o
   0   2  17        0.00        4.46      5.00 o
   1   2  17        0.30       -8.17      4.09 o
 -10   3  17       14.27       13.47      9.80 o
  -9   3  17        5.68       27.98     13.17 o
  -8   3  17        0.01       -6.75      8.98 o
  -7   3  17        4.17        0.86      6.75 o
  -6   3  17        0.73        1.84      6.23 o
  -5   3  17       23.39       26.66      6.16 o
  -4   3  17       35.04       25.97      6.09 o
  -3   3  17       82.14       65.22      9.54 o
  -2   3  17        2.31        5.06      5.12 o
  -1   3  17        0.13       10.15      5.43 o
   0   3  17       10.84       14.86      9.90 o
  -7   4  17        0.01      -10.09      6.98 o
  -6   4  17        0.80        0.46      7.57 o
  -5   4  17       23.97       20.98      6.55 o
  -4   4  17       38.97       43.85      7.46 o
 -11   0  18       43.99       45.42     13.77 o
 -10   0  18       10.43        3.93     10.32 o
  -9   0  18        4.51       19.48     12.69 o
  -8   0  18        8.52       18.15     12.25 o
  -7   0  18        8.54       -0.74      9.17 o
  -6   0  18      134.66      129.68     12.15 o
  -5   0  18       79.24       98.81     11.39 o
  -4   0  18        2.18        4.92      6.24 o
  -3   0  18        0.01        5.83      5.33 o
  -2   0  18        3.70       -2.10      6.85 o
  -1   0  18        2.09        7.77      5.45 o
   0   0  18       22.59        0.23      7.14 o
   1   0  18        1.60       -0.22      9.78 o
 -12   1  18        6.11        7.56      9.33 o
 -11   1  18        6.39       10.04      7.96 o
 -10   1  18        3.59       17.87      9.11 o
  -9   1  18       45.39       48.49      9.75 o
  -8   1  18       21.04       34.33      9.27 o
  -7   1  18       41.50       74.17     11.36 o
  -6   1  18       19.61       14.86      4.69 o
  -5   1  18       10.85       11.20      6.11 o
  -4   1  18        7.89       11.23      4.67 o
  -3   1  18        1.99        4.36      3.86 o
  -2   1  18       13.07        7.00      4.21 o
  -1   1  18        0.00        3.96      3.75 o
   0   1  18       42.33       26.77      7.12 o
 -11   2  18        3.14      -19.22     11.09 o
 -10   2  18        0.30      -15.25      9.02 o
  -9   2  18       12.21        7.90     11.35 o
  -8   2  18        2.85       -5.71      9.80 o
  -7   2  18        6.59       12.71     13.99 o
  -6   2  18        7.03        7.78      8.63 o
  -5   2  18        1.73        1.70      4.73 o
  -4   2  18        4.16        2.99      4.74 o
  -3   2  18        0.56       -6.10      5.67 o
  -2   2  18       55.55       50.69      7.00 o
  -1   2  18       21.50       11.46      5.41 o
  -9   3  18        1.95       25.01     12.95 o
  -8   3  18        6.83        9.98     12.43 o
  -7   3  18        0.53        9.13      9.37 o
  -6   3  18        0.21       -3.79      7.87 o
  -5   3  18        7.98        6.21      5.06 o
  -4   3  18        7.94       13.50      5.80 o
  -3   3  18        9.68        4.88      5.98 o
 -10   1  19        2.63        8.62     19.65 o
  -9   1  19        4.02       16.08      8.79 o
  -8   1  19        0.34        6.71      8.89 o
  -7   1  19        9.98        0.04      8.76 o
  -6   1  19        6.41        8.74      5.35 o
  -5   1  19       20.87       14.60      4.72 o
  -4   1  19       33.34       35.95      5.55 o
  -3   1  19       10.43        9.72      5.86 o
  -2   1  19        1.56       -2.75      4.21 o
  -9   2  19       22.67       11.17     12.25 o
  -8   2  19        3.17       -9.68     10.50 o
  -7   2  19       11.41       42.90     17.37 o
  -6   2  19        9.20       -1.80      6.44 o
  -5   2  19        8.63       15.37      5.72 o
  -4   2  19       30.75       39.13      7.26 o
  -3   2  19       56.25       47.30      8.10 o
  -8   0  20        0.55      -21.93     11.47 o
  -7   0  20        3.10       -7.46     10.02 o
  -6   0  20       34.75       21.72      8.03 o
  -5   0  20        6.88        7.84      7.44 o
  -7   1  20       11.77        9.09      9.90 o
  -6   1  20        8.84        5.39      5.92 o
 
